# Supplementary material for: Enhancing the utility of Proteomics Signature Profiling (PSP) with Pathway Derived Subnets (PDSs), performance analysis and specialised ontologies
Source: BMC Genomics. 2013 Jan 16;14:35. doi: 10.1186/1471-2164-14-35 (PMC3636053; doi:10.1186/1471-2164-14-35)
Supplement: Additional file 5: Table S4 — Sorted significant GO terms according to the cancer hallmark classifications. [file 1471-2164-14-35-S5.xlsx]

## Sheet: Supplementary_Table_1_contribut
Pathway_ID 1 2 3 5 6 7 10 11 12 14 17 18 19 20 23 24 25 26 27 28 32 33 35 36 37 40 41 42 49 50 54 61 66 74 78 80 81 83 84 86 96
PDS_contribution 2 1 1 1 1 1 1 2 1 1 1 1 2 1 1 1 1 1 1 1 1 1 2 1 1 2 1 2 1 1 1 1 1 1 1 1 1 1 1 1 1
Pathway_ID 97 101 102 103 107 108 109 128 147 150 151 153 157 165 169 178 207 208 213 221 232 234 247 250 265 271 277 304 317 346 356 358 372 378
PDS_contribution 1 1 1 1 1 2 1 1 1 1 1 1 1 1 2 1 3 1 1 1 2 1 1 1 1 1 1 1 1 1 1 2 1 1
