# Supplementary material for: Enhancing the utility of Proteomics Signature Profiling (PSP) with Pathway Derived Subnets (PDSs), performance analysis and specialised ontologies
Source: BMC Genomics. 2013 Jan 16;14:35. doi: 10.1186/1471-2164-14-35 (PMC3636053; doi:10.1186/1471-2164-14-35)
Supplement: Additional file 6: Figure S3 — Clustered samples using HCL. Significance is calculated the AU score. Significant clusters are enveloped in red rectangles. The performance of clustering using different Pathway databases are shown. Included also is the original clustering result from PSP using biological (CORUM) and predicted complexes. [file 1471-2164-14-35-S6.xlsx]

## Sheet: Supplementary_Table_2_sig_p_val
cluster_ID	p_val	mod_score	poor_score	jumps	members	GO_terms
26	0.000500851	0	0.306257	#DIV/0!	ENSG00000167193,ENSG00000100030,LRG_111,ENSG00000168610,ENSG00000104936,	GO:0042593_glucose homeostasis_0.021553911541078 GO:0006606_protein import into nucleus_0.000144982623467946 GO:0002755_MyD88-dependent toll-like receptor signaling pathway_0.0253388651809275 GO:0007173_epidermal growth factor receptor signaling pathway_0.0253388651809275 GO:0034130_toll-like receptor 1 signaling pathway_0.0239638761290256 GO:0007631_feeding behavior_0.0232757999254466 GO:0034138…
17	0.00250426	0	0.306257	#DIV/0!	ENSG00000168610,ENSG00000162434,LRG_111,ENSG00000100030,ENSG00000104936,	GO:0042593_glucose homeostasis_0.021553911541078 GO:0006606_protein import into nucleus_0.000144982623467946 GO:0002755_MyD88-dependent toll-like receptor signaling pathway_0.0253388651809275 GO:0007173_epidermal growth factor receptor signaling pathway_0.0253388651809275 GO:0034130_toll-like receptor 1 signaling pathway_0.0239638761290256 GO:0007631_feeding behavior_0.0232757999254466 GO:0034138…
49	0.000500851	0	0.28576	#DIV/0!	ENSG00000168610,ENSG00000033800,LRG_111,ENSG00000162434,ENSG00000137070,	GO:0042593_glucose homeostasis_0.021553911541078 GO:0006606_protein import into nucleus_0.0191391888806209 GO:0007631_feeding behavior_0.0232757999254466 GO:0060333_interferon-gamma-mediated signaling pathway_0.000307432669409966 GO:0060338_regulation of type I interferon-mediated signaling pathway_0.0108239204506687 GO:0060337_type I interferon-mediated signaling pathway_0.0260257783571639 GO:00…
20	0.0184313	0.600514	3.07392	5.11881	ENSG00000160870,ENSG00000105852,ENSG00000106258,ENSG00000160868,	GO:0006775_fat-soluble vitamin metabolic process_0.0125644120533638 GO:0034754_cellular hormone metabolic process_0.0217027856213678 GO:0006805_xenobiotic metabolic process_3.5223789967578e-06
14	0.0251427	1.49702	5.54279	3.70256	ENSG00000084207,ENSG00000233276,ENSG00000148834,ENSG00000100983,ENSG00000244067,ENSG00000117862,ENSG00000243955,ENSG00000197448,ENSG00000100577,ENSG00000008394,ENSG00000134184,ENSG00000166825,ENSG00000002549,	GO:0032680_regulation of tumor necrosis factor production_0.0446537178777527 GO:0001525_angiogenesis_0.00714727807268798 GO:0043407_negative regulation of MAP kinase activity_0.0464009743611748 GO:0050880_regulation of blood vessel size_0.0341079682133005 GO:0050728_negative regulation of inflammatory response_0.000616620724206636 GO:0006144_purine base metabolic process_0.0332243231455153 GO:003…
10	0.000500851	0.0658225	0.191463	2.90878	ENSG00000162434,LRG_111,ENSG00000033800,ENSG00000116473,	GO:0050796_regulation of insulin secretion_0.0315994218012871 GO:0006184_GTP catabolic process_0.0389724769750654 GO:0060333_interferon-gamma-mediated signaling pathway_0.000185134252942799 GO:0060338_regulation of type I interferon-mediated signaling pathway_0.00866824674479668 GO:0060337_type I interferon-mediated signaling pathway_0.0208746559664149 GO:0000186_activation of MAPKK activity_0.01…
34	0.0213363	1.65113	4.67078	2.82884	ENSG00000072210,ENSG00000183044,ENSG00000143149,ENSG00000100024,ENSG00000164904,ENSG00000147647,ENSG00000137124,ENSG00000111275,	GO:0006213_pyrimidine nucleoside metabolic process_0.000257484321101879 GO:0009063_cellular amino acid catabolic process_0.0010291152414779 GO:0001822_kidney development_0.048864431843872 GO:0001889_liver development_0.000402943908110707 GO:0007268_synaptic transmission_0.0133186688934291 GO:0033993_response to lipid_0.0282627565955414 GO:0007269_neurotransmitter secretion_0.0282627565955414 GO:0…
15	0.00230392	0.609099	1.65825	2.72246	ENSG00000213585,ENSG00000172115,ENSG00000169100,ENSG00000165637,ENSG00000005022,	GO:0050796_regulation of insulin secretion_0.000623645730957946 GO:0007059_chromosome segregation_0.0236198865174548 GO:0090305_nucleic acid phosphodiester bond hydrolysis_0.0160275426727899 GO:0033555_multicellular organismal response to stress_0.011519005862961 GO:0006915_apoptosis_0.000712722681451001 GO:0019058_viral infectious cycle_0.031507152997898 GO:0016032_viral reproduction_0.005007762…
66	0.00220375	0.194896	0.529081	2.71468	ENSG00000100030,ENSG00000014216,ENSG00000155657,ENSG00000126247,	GO:0006606_protein import into nucleus_0.0153403476291903 GO:0002755_MyD88-dependent toll-like receptor signaling pathway_0.0203222775166963 GO:0007173_epidermal growth factor receptor signaling pathway_0.0203222775166963 GO:0034130_toll-like receptor 1 signaling pathway_0.0192168194893487 GO:0034138_toll-like receptor 3 signaling pathway_0.0175568786399217 GO:0008286_insulin receptor signaling p…
35	0.0305519	1.66592	4.47536	2.68642	ENSG00000113790,ENSG00000117054,ENSG00000084754,ENSG00000198130,ENSG00000127884,	GO:0009063_cellular amino acid catabolic process_0.0304812797158877 GO:0006635_fatty acid beta-oxidation_1.34998933364313e-07 GO:0008652_cellular amino acid biosynthetic process_0.0304812797158877
4	0.00220375	0.918521	2.3769	2.58774	ENSG00000136371,ENSG00000100714,ENSG00000138363,ENSG00000160282,ENSG00000182199,ENSG00000144908,ENSG00000176974,	GO:0009108_coenzyme biosynthetic process_0.000689715360765215 GO:0009161_ribonucleoside monophosphate metabolic process_0.0146369487900318 GO:0009063_cellular amino acid catabolic process_0.000774945529575393 GO:0006767_water-soluble vitamin metabolic process_0.000436480041279503 GO:0006144_purine base metabolic process_0.000136445578519553 GO:0031100_organ regeneration_0.0199576202740054 GO:0009…
61	0.00300511	2.09444	5.17583	2.47122	ENSG00000113790,ENSG00000117054,ENSG00000119711,ENSG00000114054,ENSG00000175198,ENSG00000084754,ENSG00000198130,ENSG00000127884,	GO:0009063_cellular amino acid catabolic process_0.0010291152414779 GO:0006635_fatty acid beta-oxidation_3.68282066899148e-12 GO:0006206_pyrimidine base metabolic process_0.0172637584581443 GO:0072529_pyrimidine-containing compound catabolic process_0.0167109606848118 GO:0008652_cellular amino acid biosynthetic process_0.0483272188711772 GO:0045444_fat cell differentiation_0.0315413806608443
23	0.0158269	1.25278	3.09341	2.46923	ENSG00000117448,ENSG00000111275,ENSG00000168237,ENSG00000143149,ENSG00000072210,ENSG00000137124,ENSG00000164904,	GO:0009063_cellular amino acid catabolic process_0.0424149559174648 GO:0006767_water-soluble vitamin metabolic process_0.0319585514556774 GO:0001822_kidney development_0.0428879375226425 GO:0001889_liver development_0.000302957732856912 GO:0033993_response to lipid_0.0247732058693319 GO:0006081_cellular aldehyde metabolic process_6.36555264570247e-10 GO:0007417_central nervous system development_…
7	0.00140238	2.34018	5.64277	2.41126	ENSG00000105607,ENSG00000196177,ENSG00000120437,ENSG00000133835,ENSG00000084754,ENSG00000113790,ENSG00000060971,ENSG00000138796,ENSG00000138029,ENSG00000072506,ENSG00000075239,ENSG00000167315,ENSG00000122971,ENSG00000127884,ENSG00000072778,ENSG00000197142,ENSG00000157184,ENSG00000068366,ENSG00000161533,ENSG00000123983,ENSG00000117054,ENSG00000151726,	GO:0009108_coenzyme biosynthetic process_7.20594654318118e-06 GO:0046320_regulation of fatty acid oxidation_1.68785358664401e-07 GO:0009063_cellular amino acid catabolic process_9.09800303617883e-06 GO:0006635_fatty acid beta-oxidation_2.33861761174899e-24 GO:0015908_fatty acid transport_1.68753282758928e-05 GO:0006637_acyl-CoA metabolic process_1.68785358664401e-07 GO:0042594_response to starvat…
62	0.0227387	2.78432	6.71097	2.41027	ENSG00000151224,ENSG00000145692,ENSG00000101444,ENSG00000160200,ENSG00000116761,ENSG00000038274,	GO:0009108_coenzyme biosynthetic process_0.000494523589605248 GO:0006521_regulation of cellular amino acid metabolic process_0.022097795880474 GO:0009063_cellular amino acid catabolic process_0.0364663830049092 GO:0006805_xenobiotic metabolic process_1.736278873219e-05 GO:0046128_purine ribonucleoside metabolic process_9.23612793973235e-05 GO:0044272_sulfur compound biosynthetic process_2.8626227…
76	0.00871482	1.62205	3.82192	2.35622	ENSG00000171766,ENSG00000137124,ENSG00000189221,ENSG00000111275,ENSG00000069535,ENSG00000143149,ENSG00000072210,ENSG00000164904,	GO:0009063_cellular amino acid catabolic process_0.0483272188711772 GO:0001822_kidney development_0.048864431843872 GO:0001889_liver development_0.000402943908110707 GO:0007268_synaptic transmission_0.0133186688934291 GO:0009636_response to toxin_0.0424003298900295 GO:0033993_response to lipid_0.0282627565955414 GO:0006805_xenobiotic metabolic process_4.79287560059716e-05 GO:0007269_neurotransmit…
79	0.0104177	2.29989	5.36928	2.33458	ENSG00000196177,ENSG00000084754,ENSG00000131844,ENSG00000128928,ENSG00000137992,ENSG00000122971,ENSG00000127884,ENSG00000133835,ENSG00000164904,ENSG00000072506,ENSG00000060971,ENSG00000138796,ENSG00000072210,ENSG00000119711,ENSG00000167315,ENSG00000075239,ENSG00000134240,ENSG00000138029,ENSG00000120437,ENSG00000117305,ENSG00000113790,ENSG00000183044,ENSG00000111275,ENSG00000106049,ENSG00000143149…	GO:0009063_cellular amino acid catabolic process_2.85941341848621e-19 GO:0042493_response to drug_0.0209489647902328 GO:0001822_kidney development_0.016919794567581 GO:0006635_fatty acid beta-oxidation_1.19714261839093e-19 GO:0001889_liver development_1.31827727665734e-07 GO:0033993_response to lipid_0.000198682308986938 GO:0006637_acyl-CoA metabolic process_0.00246645878303259 GO:0042594_respons…
81	0.00871482	1.54743	3.58571	2.31721	ENSG00000069535,ENSG00000143149,ENSG00000189221,ENSG00000137124,ENSG00000164904,ENSG00000138356,ENSG00000072210,ENSG00000111275,	GO:0009063_cellular amino acid catabolic process_0.0483272188711772 GO:0001822_kidney development_0.048864431843872 GO:0001889_liver development_0.000402943908110707 GO:0007268_synaptic transmission_0.0133186688934291 GO:0009636_response to toxin_0.0424003298900295 GO:0033993_response to lipid_0.0282627565955414 GO:0006805_xenobiotic metabolic process_4.79287560059716e-05 GO:0072593_reactive oxyg…
6	0.0203346	2.37489	5.4461	2.2932	ENSG00000125166,ENSG00000240972,ENSG00000158104,ENSG00000120053,ENSG00000113924,ENSG00000100577,ENSG00000103876,	GO:0006094_gluconeogenesis_0.00017618958398779 GO:0048146_positive regulation of fibroblast proliferation_0.0156061809898047 GO:0009063_cellular amino acid catabolic process_3.23569574043145e-13 GO:0019751_polyol metabolic process_0.0156061809898047 GO:0050715_positive regulation of cytokine secretion_0.0151216670864808 GO:0043648_dicarboxylic acid metabolic process_0.000184740957433825 GO:001590…
13	0.0103175	3.56546	7.93865	2.22655	ENSG00000187758,ENSG00000137124,ENSG00000248144,ENSG00000135929,ENSG00000172955,ENSG00000111275,ENSG00000198099,ENSG00000143149,ENSG00000197894,ENSG00000164904,ENSG00000083807,ENSG00000138029,ENSG00000198074,ENSG00000167315,ENSG00000136881,ENSG00000060971,ENSG00000072210,ENSG00000196616,ENSG00000198610,ENSG00000122787,	GO:0008206_bile acid metabolic process_1.53959209413344e-09 GO:0034754_cellular hormone metabolic process_0.000167841300239476 GO:0006635_fatty acid beta-oxidation_0.00108152136576271 GO:0001889_liver development_0.00265428667645462 GO:0006776_vitamin A metabolic process_0.0412722877673596 GO:0006805_xenobiotic metabolic process_2.55347550952292e-08 GO:0001523_retinoid metabolic process_0.0010815…
28	0.0261444	2.5589	5.68547	2.22184	ENSG00000075239,ENSG00000117305,ENSG00000161267,ENSG00000134240,ENSG00000120437,	GO:0051591_response to cAMP_0.0194844408380723 GO:0009063_cellular amino acid catabolic process_0.0304812797158877 GO:0033555_multicellular organismal response to stress_0.011519005862961 GO:0042493_response to drug_0.00329090885090543 GO:0001822_kidney development_0.0308233340202498 GO:0001889_liver development_9.87337426797821e-10 GO:0071383_cellular response to steroid hormone stimulus_0.01394…
11	0.000500851	1.69829	3.64126	2.14407	ENSG00000180210,ENSG00000171560,ENSG00000171557,ENSG00000175899,ENSG00000122194,LRG_27,ENSG00000197249,ENSG00000171564,ENSG00000117601,	GO:0014013_regulation of gliogenesis_0.0218802070491718 GO:0002698_negative regulation of immune effector process_0.0200215803027464 GO:0008360_regulation of cell shape_0.0384673689919953 GO:0006606_protein import into nucleus_0.0341911823922639 GO:0030307_positive regulation of cell growth_0.0415114757933901 GO:0030168_platelet activation_7.77590394893343e-12 GO:0006953_acute-phase response_1.33…
25	0.00601022	3.51242	7.1928	2.04782	ENSG00000187134,ENSG00000140505,ENSG00000100577,ENSG00000160870,ENSG00000244067,ENSG00000134184,ENSG00000084207,ENSG00000130649,ENSG00000135220,ENSG00000198099,ENSG00000171234,ENSG00000197894,ENSG00000167165,ENSG00000196616,ENSG00000156096,ENSG00000172955,ENSG00000196620,ENSG00000187758,ENSG00000244474,ENSG00000248144,ENSG00000244122,ENSG00000241119,ENSG00000240224,ENSG00000213759,ENSG00000109181…	GO:0006775_fat-soluble vitamin metabolic process_3.36557993188963e-09 GO:0008206_bile acid metabolic process_0.00556679382014806 GO:0034754_cellular hormone metabolic process_1.05038032102054e-12 GO:0006776_vitamin A metabolic process_2.33868817151315e-08 GO:0045833_negative regulation of lipid metabolic process_0.000217585772715218 GO:0009636_response to toxin_0.00149361501091163 GO:0006805_xeno…
39	0.0261444	2.399	4.89797	2.04167	ENSG00000127884,ENSG00000084754,ENSG00000104325,ENSG00000138029,	GO:0006635_fatty acid beta-oxidation_3.04029359854762e-11 GO:0051289_protein homotetramerization_0.0100610554646928
84	0.000601022	0.426266	0.86186	2.02188	ENSG00000008018,ENSG00000092010,ENSG00000159377,ENSG00000100911,ENSG00000142507,ENSG00000126067,	GO:0000278_mitotic cell cycle_9.6775696817511e-11 GO:0006521_regulation of cellular amino acid metabolic process_1.96787019587841e-15 GO:0051436_negative regulation of ubiquitin-protein ligase activity involved in mitotic cell cycle_8.55429149172043e-15 GO:0050728_negative regulation of inflammatory response_0.0171305086460053 GO:0000084_S phase of mitotic cell cycle_1.83595324770399e-13 GO:00069…
44	0.000500851	1.46452	2.92947	2.00029	ENSG00000116761,ENSG00000125166,ENSG00000128309,ENSG00000120053,ENSG00000111716,ENSG00000134333,	GO:0006094_gluconeogenesis_0.000126085348088217 GO:0009063_cellular amino acid catabolic process_0.000555763270780021 GO:0019751_polyol metabolic process_0.0133912602888958 GO:0009636_response to toxin_0.0319696281123392 GO:0043648_dicarboxylic acid metabolic process_0.000132211091979613 GO:0015908_fatty acid transport_0.0138073168279924 GO:0009064_glutamine family amino acid metabolic process_0.…
77	0.0192327	2.16179	4.14898	1.91924	ENSG00000109814,ENSG00000213930,ENSG00000117308,ENSG00000169764,	GO:0030203_glycosaminoglycan metabolic process_0.015894831638099 GO:0007369_gastrulation_0.00922554647981243 GO:0006805_xenobiotic metabolic process_0.00055081199686425 GO:0005977_glycogen metabolic process_0.0100610554646928 GO:0000271_polysaccharide biosynthetic process_6.90986046732575e-05
56	0.0193329	1.69074	3.1154	1.84263	ENSG00000091483,ENSG00000073578,ENSG00000172340,ENSG00000119689,ENSG00000163541,ENSG00000117118,ENSG00000091140,ENSG00000105953,ENSG00000166411,ENSG00000138413,ENSG00000100412,ENSG00000182054,ENSG00000122729,ENSG00000062485,ENSG00000146701,ENSG00000173599,ENSG00000014641,ENSG00000100889,ENSG00000168291,ENSG00000131828,	GO:0006094_gluconeogenesis_3.04316929017495e-07 GO:0006084_acetyl-CoA metabolic process_2.28372041972665e-44 GO:0009063_cellular amino acid catabolic process_0.000239947397393189 GO:0043648_dicarboxylic acid metabolic process_1.83288129213807e-32 GO:0007369_gastrulation_0.0453093140296836 GO:0022600_digestive system process_0.0479916874092329 GO:0006096_glycolysis_3.01216145743625e-05 GO:0051187_…
50	0.0268456	3.92678	7.08322	1.80382	ENSG00000187758,ENSG00000111275,ENSG00000197894,ENSG00000143149,ENSG00000198099,ENSG00000072210,ENSG00000248144,ENSG00000137124,ENSG00000172955,ENSG00000164904,ENSG00000196616,	GO:0006775_fat-soluble vitamin metabolic process_0.034181725911957 GO:0001889_liver development_0.000785637812110734 GO:0006776_vitamin A metabolic process_0.0229077082974702 GO:0033993_response to lipid_0.0386581230896588 GO:0006805_xenobiotic metabolic process_3.48012878998039e-08 GO:0001523_retinoid metabolic process_0.000317445211236547 GO:0007585_respiratory gaseous exchange_0.02743159324455…
8	0.0268456	3.92678	7.08322	1.80382	ENSG00000187758,ENSG00000137124,ENSG00000197894,ENSG00000072210,ENSG00000248144,ENSG00000111275,ENSG00000172955,ENSG00000143149,ENSG00000198099,ENSG00000164904,ENSG00000196616,	GO:0006775_fat-soluble vitamin metabolic process_0.034181725911957 GO:0001889_liver development_0.000785637812110734 GO:0006776_vitamin A metabolic process_0.0229077082974702 GO:0033993_response to lipid_0.0386581230896588 GO:0006805_xenobiotic metabolic process_3.48012878998039e-08 GO:0001523_retinoid metabolic process_0.000317445211236547 GO:0007585_respiratory gaseous exchange_0.02743159324455…
86	0.0017029	1.16323	2.07541	1.78417	ENSG00000198668,ENSG00000100504,ENSG00000079739,ENSG00000162688,	GO:0042593_glucose homeostasis_0.0172800171149506 GO:0005977_glycogen metabolic process_5.9004843501722e-08 GO:0000271_polysaccharide biosynthetic process_6.90986046732575e-05 GO:0000272_polysaccharide catabolic process_7.55126070846283e-08
75	0.0261444	4.94472	8.75044	1.76965	ENSG00000036473,ENSG00000118520,ENSG00000243989,ENSG00000126522,ENSG00000130707,ENSG00000021826,	GO:0051591_response to cAMP_0.00022492792573699 GO:0006953_acute-phase response_0.0154700811879122 GO:0009063_cellular amino acid catabolic process_0.000555763270780021 GO:0042493_response to drug_0.000120400124720888 GO:0001822_kidney development_0.0368743142568123 GO:0001889_liver development_0.000216935421636046 GO:0071383_cellular response to steroid hormone stimulus_0.0167156207222594 GO:004…
59	0.000601022	3.93135	6.94319	1.76611	ENSG00000130707,ENSG00000126522,ENSG00000118520,ENSG00000113643,ENSG00000036473,ENSG00000021826,ENSG00000148672,ENSG00000159423,ENSG00000125166,ENSG00000120053,	GO:0006094_gluconeogenesis_0.00037543698840113 GO:0006418_tRNA aminoacylation for protein translation_0.033165582222074 GO:0051591_response to cAMP_0.00066800433957941 GO:0006953_acute-phase response_0.0256538388452542 GO:0009063_cellular amino acid catabolic process_9.56421066660832e-12 GO:0090277_positive regulation of peptide hormone secretion_0.0249683554055787 GO:0042493_response to drug_0.0…
31	0.0268456	3.84697	6.74531	1.75341	ENSG00000248144,ENSG00000137124,ENSG00000197894,ENSG00000111275,ENSG00000172955,ENSG00000072210,ENSG00000198099,ENSG00000143149,ENSG00000187758,ENSG00000164904,ENSG00000117448,ENSG00000196616,	GO:0006775_fat-soluble vitamin metabolic process_0.0372318924032168 GO:0001889_liver development_0.000940434512935061 GO:0006776_vitamin A metabolic process_0.0249648890646171 GO:0033993_response to lipid_0.042098956532176 GO:0006805_xenobiotic metabolic process_5.91959551576706e-08 GO:0001523_retinoid metabolic process_0.000380347220424334 GO:0007585_respiratory gaseous exchange_0.02988878060108…
9	0.0203346	1.68734	2.94359	1.74451	ENSG00000112096,ENSG00000168610,ENSG00000132703,ENSG00000171564,ENSG00000175899,ENSG00000196136,ENSG00000171557,ENSG00000171560,ENSG00000087086,	GO:0042593_glucose homeostasis_0.0384673689919953 GO:0002698_negative regulation of immune effector process_0.0200215803027464 GO:0006606_protein import into nucleus_0.0341911823922639 GO:0030168_platelet activation_7.14645172114629e-06 GO:0006953_acute-phase response_1.33635011807076e-06 GO:0050880_regulation of blood vessel size_0.0237356997387132 GO:0002576_platelet degranulation_9.69975491848…
45	0.00520886	0.871703	1.49007	1.70938	ENSG00000067225,ENSG00000106992,ENSG00000011052,ENSG00000154027,ENSG00000143627,ENSG00000239672,ENSG00000198931,ENSG00000138363,ENSG00000178035,ENSG00000119125,	GO:0006213_pyrimidine nucleoside metabolic process_0.0304400913326895 GO:0051099_positive regulation of binding_0.0222220791751281 GO:0006754_ATP biosynthetic process_0.0480329081848186 GO:0051591_response to cAMP_0.00066800433957941 GO:0009161_ribonucleoside monophosphate metabolic process_0.000190534365902311 GO:0006144_purine base metabolic process_7.96425922939777e-09 GO:0031100_organ regener…
53	0.00290494	0.0658225	0.111114	1.68809	ENSG00000127314,ENSG00000072062,ENSG00000116473,ENSG00000142875,ENSG00000100030,ENSG00000145349,ENSG00000198668,LRG_92,	GO:0050796_regulation of insulin secretion_2.64590152227936e-07 GO:0006094_gluconeogenesis_0.000234480476359974 GO:0006184_GTP catabolic process_0.00261419752761422 GO:0006606_protein import into nucleus_0.0304495831129496 GO:0002755_MyD88-dependent toll-like receptor signaling pathway_0.0402371039233424 GO:0007173_epidermal growth factor receptor signaling pathway_0.0402371039233424 GO:0034130_t…
78	0.0084143	0.0658225	0.111114	1.68809	ENSG00000127314,ENSG00000072062,ENSG00000116473,ENSG00000142875,	GO:0050796_regulation of insulin secretion_3.87461844665815e-09 GO:0006094_gluconeogenesis_5.06232370385583e-05 GO:0006184_GTP catabolic process_0.000574947718472679 GO:0043467_regulation of generation of precursor metabolites and energy_0.0100610554646928 GO:0048011_nerve growth factor receptor signaling pathway_1.31848284715754e-05 GO:0046777_protein autophosphorylation_0.021978712067392 GO:000…
30	0.0017029	2.41808	3.89604	1.61121	ENSG00000067225,ENSG00000111716,ENSG00000131828,ENSG00000091140,ENSG00000168291,ENSG00000143627,ENSG00000100889,ENSG00000108515,ENSG00000171314,ENSG00000074800,ENSG00000164708,ENSG00000102144,ENSG00000111640,ENSG00000111669,ENSG00000136872,ENSG00000141959,ENSG00000109107,ENSG00000165140,ENSG00000149925,ENSG00000105220,ENSG00000079739,ENSG00000134333,	GO:0006094_gluconeogenesis_7.74976538539225e-29 GO:0006754_ATP biosynthetic process_0.00514969350022882 GO:0006084_acetyl-CoA metabolic process_0.00123710653757792 GO:0051591_response to cAMP_0.00332698458074792 GO:0043648_dicarboxylic acid metabolic process_0.00197462079730367 GO:0007369_gastrulation_0.0497291723874888 GO:0001666_response to hypoxia_0.0255316417358178 GO:0006096_glycolysis_8.141…
5	0.0277472	4.86652	7.77783	1.59823	ENSG00000248144,ENSG00000069535,ENSG00000093010,ENSG00000197894,ENSG00000189221,ENSG00000198099,ENSG00000187758,ENSG00000196616,ENSG00000172955,	GO:0006775_fat-soluble vitamin metabolic process_0.0280530206515305 GO:0006521_regulation of cellular amino acid metabolic process_0.0329663140070025 GO:0034754_cellular hormone metabolic process_0.001037217332403 GO:0033555_multicellular organismal response to stress_0.0206414710658385 GO:0042493_response to drug_0.0112811075294741 GO:0007268_synaptic transmission_0.0168675205508772 GO:0006776_v…
18	0.000500851	3.67467	5.79011	1.57568	ENSG00000172053,ENSG00000135821,ENSG00000120053,ENSG00000136628,ENSG00000125166,ENSG00000135423,ENSG00000021826,ENSG00000167701,ENSG00000159423,ENSG00000148672,ENSG00000198380,	GO:0006094_gluconeogenesis_3.85635062555677e-06 GO:0006418_tRNA aminoacylation for protein translation_0.000598528149554429 GO:0006488_dolichol-linked oligosaccharide biosynthetic process_0.0244177909973313 GO:0051591_response to cAMP_0.0423740370985516 GO:0009063_cellular amino acid catabolic process_4.32294559525198e-07 GO:0090277_positive regulation of peptide hormone secretion_0.0274315932445…
43	0.00130221	0.721215	1.13066	1.56772	ENSG00000124172,ENSG00000180817,ENSG00000152234,ENSG00000107902,ENSG00000167283,ENSG00000154723,ENSG00000147416,ENSG00000116039,ENSG00000241837,ENSG00000116459,ENSG00000099624,ENSG00000241468,ENSG00000165629,ENSG00000110955,ENSG00000167863,	GO:0015988_energy coupled proton transport, against electrochemical gradient_2.13748553948815e-08 GO:0006418_tRNA aminoacylation for protein translation_0.0493420338427386 GO:0006754_ATP biosynthetic process_2.35108446779239e-23 GO:0034220_ion transmembrane transport_1.58774041745145e-23 GO:0006885_regulation of pH_0.000535132752514029 GO:0007588_excretion_0.0433010157556624 GO:0008286_insulin re…
36	0.0113192	3.84436	6.02396	1.56696	ENSG00000149925,ENSG00000165140,ENSG00000136872,ENSG00000138030,ENSG00000109107,ENSG00000141959,ENSG00000111669,ENSG00000107902,ENSG00000140263,	GO:0006094_gluconeogenesis_2.16400021347808e-11 GO:0008360_regulation of cell shape_0.0384673689919953 GO:0006754_ATP biosynthetic process_0.0433338251563253 GO:0051291_protein heterooligomerization_0.0378575174289881 GO:0051591_response to cAMP_0.0348030992777598 GO:0002576_platelet degranulation_0.04757400197805 GO:0019751_polyol metabolic process_0.0200215803027464 GO:0001889_liver development…
22	0.00811379	1.99139	2.92584	1.46925	ENSG00000067225,ENSG00000168291,ENSG00000111716,ENSG00000131828,ENSG00000173599,ENSG00000100889,ENSG00000014641,ENSG00000143627,ENSG00000134333,ENSG00000146701,ENSG00000091140,	GO:0006094_gluconeogenesis_2.11294052599734e-08 GO:0006084_acetyl-CoA metabolic process_8.78215375012283e-09 GO:0051591_response to cAMP_0.0423740370985516 GO:0043648_dicarboxylic acid metabolic process_8.93676187334421e-11 GO:0007369_gastrulation_0.0251720364498917 GO:0006096_glycolysis_2.76371212682086e-13 GO:0051187_cofactor catabolic process_9.91143504838989e-09 GO:0009408_response to heat_0.…
60	0.0215366	2.31958	3.39833	1.46506	ENSG00000117308,ENSG00000213930,ENSG00000108479,ENSG00000169764,ENSG00000079739,	GO:0006805_xenobiotic metabolic process_0.0474661205474733 GO:0005977_glycogen metabolic process_6.16721865584333e-05 GO:0000271_polysaccharide biosynthetic process_0.000114911369148867 GO:0000272_polysaccharide catabolic process_0.0136019179632714
85	0.00520886	3.41124	4.9644	1.45531	ENSG00000149925,ENSG00000141959,ENSG00000105220,ENSG00000177156,ENSG00000165140,ENSG00000136872,ENSG00000163931,ENSG00000147224,ENSG00000079739,ENSG00000101911,ENSG00000109107,	GO:0006094_gluconeogenesis_7.90037975042057e-11 GO:0008360_regulation of cell shape_0.0468158955593186 GO:0051291_protein heterooligomerization_0.0460768889939924 GO:0051591_response to cAMP_0.0423740370985516 GO:0009161_ribonucleoside monophosphate metabolic process_0.000232570726314474 GO:0043524_negative regulation of neuron apoptosis_0.040146058797353 GO:0006144_purine base metabolic process_…
48	0.0257438	1.42594	1.95902	1.37385	ENSG00000122729,ENSG00000062485,ENSG00000100412,ENSG00000014641,ENSG00000146701,	GO:0006094_gluconeogenesis_8.42143184394838e-05 GO:0006084_acetyl-CoA metabolic process_5.66673289772585e-14 GO:0009791_post-embryonic development_0.0177572083731367 GO:0043648_dicarboxylic acid metabolic process_2.54334244421856e-07 GO:0022600_digestive system process_0.0122137004759579 GO:0051187_cofactor catabolic process_6.61118838068016e-14 GO:0046496_nicotinamide nucleotide metabolic proces…
12	0.00380647	4.8433	6.57127	1.35678	ENSG00000116761,ENSG00000135423,ENSG00000021826,ENSG00000148672,ENSG00000135821,	GO:0050796_regulation of insulin secretion_0.0393433658188694 GO:0051591_response to cAMP_0.0194844408380723 GO:0009063_cellular amino acid catabolic process_0.0304812797158877 GO:0090277_positive regulation of peptide hormone secretion_0.0125609012842265 GO:0007268_synaptic transmission_0.00497784044737459 GO:0043200_response to amino acid stimulus_0.0153349945111265 GO:0009636_response to toxin…
65	0.0143244	6.79927	9.20265	1.35348	ENSG00000187758,ENSG00000130649,ENSG00000196616,ENSG00000140505,ENSG00000198099,ENSG00000160868,ENSG00000172955,ENSG00000100197,ENSG00000248144,	GO:0006775_fat-soluble vitamin metabolic process_0.000345656208922661 GO:0034754_cellular hormone metabolic process_0.001037217332403 GO:0009791_post-embryonic development_0.0317400650023354 GO:0006776_vitamin A metabolic process_0.0187807523757643 GO:0006805_xenobiotic metabolic process_5.59599838773563e-16 GO:0072593_reactive oxygen species metabolic process_0.0329663140070025 GO:0001523_retino…
29	0.000601022	2.94236	3.64845	1.23997	ENSG00000125166,ENSG00000179115,ENSG00000120053,ENSG00000171759,ENSG00000134684,	GO:0006094_gluconeogenesis_8.42143184394838e-05 GO:0006418_tRNA aminoacylation for protein translation_0.000110236597263601 GO:0009063_cellular amino acid catabolic process_2.25082148337194e-06 GO:0019751_polyol metabolic process_0.0111715120170294 GO:0043648_dicarboxylic acid metabolic process_2.54334244421856e-07 GO:0015908_fatty acid transport_0.011519005862961 GO:0009064_glutamine family amin…
69	0.0465792	1.19298	1.4488	1.21444	ENSG00000108518,ENSG00000143632,ENSG00000072110,ENSG00000184009,ENSG00000107796,ENSG00000159251,ENSG00000163017,	GO:0060415_muscle tissue morphogenesis_0.0146369487900318 GO:0034332_adherens junction organization_0.018025687122811 GO:0030168_platelet activation_0.00494013331682013 GO:0030049_muscle filament sliding_0.000129100347743249 GO:0002576_platelet degranulation_0.000593871706270729 GO:0051592_response to calcium ion_0.031003135208108 GO:0006200_ATP catabolic process_0.031003135208108 GO:0007596_bloo…
74	0.00140238	3.65288	4.18772	1.14642	ENSG00000111144,ENSG00000186529,ENSG00000138109,ENSG00000186115,ENSG00000130649,ENSG00000138115,ENSG00000233276,ENSG00000120915,	GO:0050880_regulation of blood vessel size_0.0211257346754003 GO:0050728_negative regulation of inflammatory response_0.0227767978204003 GO:0006144_purine base metabolic process_0.020574838149013 GO:0042542_response to hydrogen peroxide_0.0380696032605317 GO:0050777_negative regulation of immune response_0.0189205205335159 GO:0009636_response to toxin_0.000789057543264442 GO:0070301_cellular resp…
32	0.0208354	3.45262	3.67846	1.06541	ENSG00000171766,ENSG00000124713,ENSG00000182199,ENSG00000160200,ENSG00000176974,ENSG00000110887,ENSG00000179761,ENSG00000172482,ENSG00000123453,ENSG00000031698,ENSG00000116761,ENSG00000130005,	GO:0006418_tRNA aminoacylation for protein translation_0.0396682508684159 GO:0051591_response to cAMP_0.0461376032381039 GO:0009063_cellular amino acid catabolic process_4.7990616878691e-05 GO:0043255_regulation of carbohydrate biosynthetic process_0.0274296912184477 GO:0010906_regulation of glucose metabolic process_0.0396682508684159 GO:0006144_purine base metabolic process_0.0307072096388222 G…
42	0.00230392	1.12727	1.0903	0.967211	ENSG00000133026,ENSG00000101335,ENSG00000105357,ENSG00000184009,ENSG00000241553,ENSG00000100345,ENSG00000172757,ENSG00000108518,ENSG00000111229,ENSG00000205542,ENSG00000187653,ENSG00000163466,ENSG00000130429,ENSG00000162704,	GO:0008360_regulation of cell shape_2.75339110199135e-05 GO:0034332_adherens junction organization_0.0357350762895889 GO:0030168_platelet activation_0.00124067739060595 GO:0002576_platelet degranulation_5.27941356978558e-05 GO:0007051_spindle organization_0.0451875861303981 GO:0001764_neuron migration_0.0489444405627804 GO:0051494_negative regulation of cytoskeleton organization_0.001742807245759…
52	0.000601022	0.250401	0.215307	0.859847	ENSG00000127314,ENSG00000142875,ENSG00000116473,ENSG00000072062,ENSG00000100030,ENSG00000108946,ENSG00000114302,	GO:0050796_regulation of insulin secretion_1.58983322292765e-12 GO:0006094_gluconeogenesis_0.00017618958398779 GO:0006184_GTP catabolic process_0.00197342473726961 GO:0006606_protein import into nucleus_0.0266937532123447 GO:0051291_protein heterooligomerization_0.0295684954078834 GO:0002755_MyD88-dependent toll-like receptor signaling pathway_0.0352961524837376 GO:0007173_epidermal growth factor…
38	0.000601022	0.250401	0.215307	0.859847	ENSG00000127314,ENSG00000072062,ENSG00000198668,ENSG00000108946,ENSG00000116473,ENSG00000114302,ENSG00000142875,ENSG00000100030,	GO:0050796_regulation of insulin secretion_6.3180358199853e-12 GO:0006094_gluconeogenesis_0.000234480476359974 GO:0006184_GTP catabolic process_0.00261419752761422 GO:0006606_protein import into nucleus_0.0304495831129496 GO:0051291_protein heterooligomerization_0.0337217488829496 GO:0002755_MyD88-dependent toll-like receptor signaling pathway_0.0402371039233424 GO:0007173_epidermal growth factor…
82	0.0103175	1.43697	1.1091	0.771834	ENSG00000108946,ENSG00000159251,ENSG00000142875,ENSG00000143632,ENSG00000114302,ENSG00000107796,ENSG00000184009,ENSG00000035403,ENSG00000163017,	GO:0060415_muscle tissue morphogenesis_0.0187807523757643 GO:0050796_regulation of insulin secretion_4.03613776531316e-05 GO:0006094_gluconeogenesis_0.0262048227849959 GO:0007160_cell-matrix adhesion_0.0427267178672552 GO:0034332_adherens junction organization_0.000233142393477437 GO:0051291_protein heterooligomerization_0.0378575174289881 GO:0030049_muscle filament sliding_0.000220612337079634 G…
73	0.0167284	0.946207	0.69506	0.734575	ENSG00000070831,ENSG00000136238,ENSG00000169750,ENSG00000184009,ENSG00000092841,ENSG00000067560,ENSG00000196924,ENSG00000014216,ENSG00000072110,ENSG00000137076,ENSG00000159840,ENSG00000035403,	GO:0006184_GTP catabolic process_4.26345703969856e-06 GO:0007160_cell-matrix adhesion_2.31208367588938e-05 GO:0034332_adherens junction organization_0.00042533524251186 GO:0048259_regulation of receptor-mediated endocytosis_0.0257871252790391 GO:0030168_platelet activation_1.2325088634451e-08 GO:0051149_positive regulation of muscle cell differentiation_0.033158700717448 GO:0042307_positive regul…
