# Supplementary material for: Enhancing the utility of Proteomics Signature Profiling (PSP) with Pathway Derived Subnets (PDSs), performance analysis and specialised ontologies
Source: BMC Genomics. 2013 Jan 16;14:35. doi: 10.1186/1471-2164-14-35 (PMC3636053; doi:10.1186/1471-2164-14-35)
Supplement: Additional file 7: Table S2 — Set of 58 significant PDSs derived from non-merged PathwayAPI. Shown also are the hit-rate p-values, expression scores (mod and poor), constituent members and annotated GO terms. [file 1471-2164-14-35-S7.xlsx]

## Sheet: Supplementary_Table_3_go_term_d
GO_ID	GO_term_name	Num_annotated_clusters	p-values
GO:0009063	cellular amino acid catabolic process	20	0.0010291152414779 0.0304812797158877 0.000774945529575393 0.0010291152414779 0.0424149559174648 9.09800303617883e-06 0.0364663830049092 0.0483272188711772 2.85941341848621e-19 0.0483272188711772 3.23569574043145e-13 0.0304812797158877 0.000555763270780021 0.000239947397393189 0.000555763270780021 9.56421066660832e-12 4.32294559525198e-07 0.0304812797158877 2.25082148337194e-06 4.7990616878691e-05
GO:0009066	aspartate family amino acid metabolic process	20	0.018368538267834 0.016090490571831 0.016090490571831 0.0497291723874888 0.0138073168279924 0.018368538267834 0.00246645878303259 0.018368538267834 0.000108274364960429 0.0453093140296836 7.74510378041204e-05 1.25316145962062e-05 0.0251720364498917 0.0251720364498917 0.000231009828490584 0.0497291723874888 0.000281936515398587 0.0251720364498917 5.17089472180963e-05 0.0274296912184477
GO:0006081	cellular aldehyde metabolic process	17	5.17131732784797e-07 6.36555264570247e-10 5.17131732784797e-07 4.42121459751294e-05 5.17131732784797e-07 2.39524785051937e-12 0.00373044279917794 0.000848069401963724 1.58411936745418e-11 1.58411936745418e-11 5.7791931531339e-14 0.00102828563954333 0.000163099750427462 0.0194013407966089 0.000248505468107275 0.0194013407966089 0.00029780263195809
GO:0009636	response to toxin	17	0.026712304185456 0.026712304185456 0.0021599351446376 0.0214268007946865 0.0424003298900295 0.0424003298900295 0.026712304185456 0.00149361501091163 0.0319696281123392 0.000425684551040005 0.00125927202020764 0.0424003298900295 0.04757400197805 0.026712304185456 0.000789057543264442 0.0371989208466839 0.0424003298900295
GO:0006094	gluconeogenesis	16	0.00017618958398779 0.000126085348088217 3.04316929017495e-07 0.00037543698840113 0.000234480476359974 5.06232370385583e-05 7.74976538539225e-29 3.85635062555677e-06 2.16400021347808e-11 2.11294052599734e-08 7.90037975042057e-11 8.42143184394838e-05 8.42143184394838e-05 0.00017618958398779 0.000234480476359974 0.0262048227849959
GO:0008652	cellular amino acid biosynthetic process	16	0.0483272188711772 7.80762379158972e-06 0.0483272188711772 0.0424149559174648 4.76370027413081e-11 0.0010291152414779 0.0165625538761379 0.0483272188711772 0.000774945529575393 4.48152373223025e-06 2.011923451364e-08 6.76612540581201e-17 2.46853399344184e-16 7.97821152649177e-12 2.25082148337194e-06 2.06440159733719e-13
GO:0001889	liver development	14	0.000402943908110707 0.000302957732856912 0.000402943908110707 1.31827727665734e-07 0.000402943908110707 0.00265428667645462 9.87337426797821e-10 0.000785637812110734 0.000785637812110734 0.000216935421636046 0.00064438815215237 0.000940434512935061 0.0341911823922639 0.0416319005907373
GO:0033993	response to lipid	14	0.0282627565955414 0.0247732058693319 0.0282627565955414 0.000198682308986938 0.0282627565955414 0.000124550022918469 0.0317400650023354 0.0386581230896588 0.0386581230896588 0.000186397298787351 0.000554091374945878 0.042098956532176 0.0386581230896588 0.0177572083731367
GO:0006805	xenobiotic metabolic process	14	1.11502795802761e-11 1.736278873219e-05 4.79287560059716e-05 4.79287560059716e-05 2.55347550952292e-08 1.02988932703803e-47 0.00055081199686425 3.48012878998039e-08 3.48012878998039e-08 5.91959551576706e-08 2.41598837870901e-13 0.0474661205474733 5.59599838773563e-16 2.02957388101735e-11
GO:0007596	blood coagulation	11	0.00924681394372332 7.81596196778101e-12 0.000106826381187843 1.55023247507581e-06 9.61579181872282e-07 0.000980997330743235 0.000748774426646594 2.88597360808825e-11 2.24627274370649e-10 3.39788331577992e-06 3.95468887168192e-10
GO:0051591	response to cAMP	11	0.0194844408380723 0.00022492792573699 0.00066800433957941 0.00066800433957941 0.00332698458074792 0.0423740370985516 0.0348030992777598 0.0423740370985516 0.0423740370985516 0.0194844408380723 0.0461376032381039
GO:0045471	response to ethanol	11	0.0467139866374254 0.0467139866374254 0.0155107566857354 0.0467139866374254 0.0409948088328081 0.000347076872652963 0.0352417252525123 0.00123023073744294 0.00123023073744294 0.0409948088328081 0.0467139866374254
GO:0071222	cellular response to lipopolysaccharide	10	0.0139487283430044 0.0139487283430044 0.0358730221640582 0.01117424530514 0.0139487283430044 0.0167156207222594 0.0277076875875251 0.0222267143967134 0.019474942678981 0.0222267143967134
GO:0006606	protein import into nucleus	9	0.000144982623467946 0.000144982623467946 0.0191391888806209 0.0153403476291903 0.0341911823922639 0.0341911823922639 0.0304495831129496 0.0266937532123447 0.0304495831129496
GO:0005977	glycogen metabolic process	9	0.0100610554646928 5.9004843501722e-08 0.0150546092851923 0.0249683554055787 0.0274315932445541 6.16721865584333e-05 0.0274315932445541 0.0125609012842265 0.0298887806010841
GO:0007268	synaptic transmission	9	0.0133186688934291 0.0133186688934291 0.0133186688934291 0.000608745115656155 0.0168675205508772 0.0250058497201274 0.00497784044737459 0.0101411879489859 0.0133186688934291
GO:0051384	response to glucocorticoid stimulus	9	0.0282043154838229 0.000656772581002269 0.0482381012936987 0.000979871495154093 6.19424732726687e-05 0.0138514982707313 0.00349765443001562 0.0403617296606079 0.0403617296606079
GO:0043648	dicarboxylic acid metabolic process	9	0.000184740957433825 0.000132211091979613 1.83288129213807e-32 0.000393603668522522 0.00197462079730367 0.000480150299222941 8.93676187334421e-11 2.54334244421856e-07 2.54334244421856e-07
GO:0071377	cellular response to glucagon stimulus	9	8.72464305908418e-05 0.000260128824520122 0.00016235812560902 3.5006480491279e-05 0.0266789372382005 0.0122137004759579 1.05855909497709e-09 2.11343536928518e-09 1.12637603221722e-06
GO:0042594	response to starvation	9	0.00276735613576736 4.84629433176597e-06 7.23611047767272e-10 0.0212713705880066 0.0352051731831565 0.0386581230896588 0.0317400650023354 0.0386581230896588 0.0177572083731367
GO:0050796	regulation of insulin secretion	8	0.0315994218012871 0.000623645730957946 2.64590152227936e-07 3.87461844665815e-09 0.0393433658188694 1.58983322292765e-12 6.3180358199853e-12 4.03613776531316e-05
GO:0006206	pyrimidine base metabolic process	8	0.0108239204506687 0.0108239204506687 0.000127027484836722 0.00866824674479668 0.0172637584581443 0.0172637584581443 0.0151216670864808 0.0172637584581443
GO:0048011	nerve growth factor receptor signaling pathway	8	3.2596451756591e-05 0.00217581058237577 3.2933255344477e-06 1.31848284715754e-05 7.36459280553985e-11 2.90899874278736e-10 0.00026188275852626 0.0133998604673111
GO:0000186	activation of MAPKK activity	8	0.000101176368408614 0.0160275426727899 0.0128422694119137 0.0128422694119137 0.000281550374905293 0.0128422694119137 0.00021159765899491 0.000281550374905293
GO:0006749	glutathione metabolic process	8	4.80760411207445e-16 0.0146389912850313 0.0170584970592016 5.27022124200437e-08 0.0146389912850313 0.0122137004759579 0.019472231192572 0.0290697181489074
GO:0043200	response to amino acid stimulus	8	0.000710273217057629 0.0153349945111265 0.000138480922382052 0.000412192422742535 0.0334338201734868 0.0274373014416948 0.0334338201734868 0.0153349945111265
GO:0006096	glycolysis	7	0.000138480922382052 3.01216145743625e-05 0.000412192422742535 8.14136912247391e-44 2.76138326561839e-11 2.76371212682086e-13 1.00789573543796e-10
GO:0006775	fat-soluble vitamin metabolic process	7	0.0125644120533638 3.36557993188963e-09 0.034181725911957 0.034181725911957 0.0372318924032168 0.0280530206515305 0.000345656208922661
GO:0014070	response to organic cyclic compound	7	0.00417466151268536 0.0307031330901735 0.000655943244422195 0.00152843725646841 0.00251272476874501 0.00532326624045002 0.00799970890388507
GO:0046496	nicotinamide nucleotide metabolic process	7	0.0163005868653712 2.24229121096854e-07 2.80977594604411e-05 0.00025922732348608 0.000394674294399259 3.07384737138978e-06 0.0136019179632714
GO:0002576	platelet degranulation	7	1.68537790319331e-12 9.69975491848036e-08 0.04757400197805 0.000593871706270729 5.27941356978558e-05 0.04757400197805 3.76401038667541e-07
GO:0001822	kidney development	7	0.048864431843872 0.0428879375226425 0.048864431843872 0.016919794567581 0.048864431843872 0.0308233340202498 0.0368743142568123
GO:0006776	vitamin A metabolic process	7	0.0412722877673596 2.33868817151315e-08 0.0229077082974702 0.0229077082974702 0.0249648890646171 0.0187807523757643 0.0187807523757643
GO:0001523	retinoid metabolic process	7	0.00108152136576271 6.85399445545966e-10 0.000317445211236547 0.000317445211236547 0.000380347220424334 0.000208424339773821 0.0218802070491718
GO:0009064	glutamine family amino acid metabolic process	7	1.49329561965031e-06 0.000186397298787351 2.86262278748045e-12 4.52724757015997e-22 2.46252154486862e-18 7.23611047767272e-10 0.000124550022918469
GO:0007269	neurotransmitter secretion	6	0.0282627565955414 0.0282627565955414 0.0282627565955414 0.0317400650023354 0.0386581230896588 0.0177572083731367
GO:0044272	sulfur compound biosynthetic process	6	0.0455277151801869 0.0247732058693319 2.86262278748045e-12 0.0212713705880066 0.0177572083731367 0.000808955221969785
GO:0006184	GTP catabolic process	6	0.0389724769750654 0.00261419752761422 0.000574947718472679 0.00197342473726961 0.00261419752761422 4.26345703969856e-06
GO:0002755	MyD88-dependent toll-like receptor signaling pathway	6	0.0253388651809275 0.0253388651809275 0.0203222775166963 0.0402371039233424 0.0352961524837376 0.0402371039233424
GO:0007173	epidermal growth factor receptor signaling pathway	6	0.0253388651809275 0.0253388651809275 0.0203222775166963 0.0402371039233424 0.0352961524837376 0.0402371039233424
GO:0034130	toll-like receptor 1 signaling pathway	6	0.0239638761290256 0.0239638761290256 0.0192168194893487 0.0380696032605317 0.0333901618212323 0.0380696032605317
GO:0006635	fatty acid beta-oxidation	6	1.34998933364313e-07 3.68282066899148e-12 2.33861761174899e-24 1.19714261839093e-19 0.00108152136576271 3.04029359854762e-11
GO:0006144	purine base metabolic process	6	0.0332243231455153 0.000136445578519553 7.96425922939777e-09 0.0281837201057964 0.020574838149013 0.0307072096388222
GO:0019751	polyol metabolic process	6	0.0156061809898047 0.0133912602888958 0.0222220791751281 0.0244177909973313 0.0200215803027464 0.0111715120170294
GO:0002756	MyD88-independent toll-like receptor signaling pathway	6	0.0225873357180961 0.0225873357180961 0.0181104261854118 0.0358978206632527 0.031480944313035 0.0358978206632527
GO:0034138	toll-like receptor 3 signaling pathway	6	0.0218984833429019 0.0218984833429019 0.0175568786399217 0.0348103213744131 0.0305251240697329 0.0348103213744131
GO:0001568	blood vessel development	6	0.0194844408380723 0.0194844408380723 0.0156176189146168 0.0309956164346741 0.0271733831826026 0.0309956164346741
GO:0034134	toll-like receptor 2 signaling pathway	6	0.0239638761290256 0.0239638761290256 0.0192168194893487 0.0380696032605317 0.0333901618212323 0.0380696032605317
GO:0045727	positive regulation of translation	6	0.0142954411670751 0.0142954411670751 0.0114523960096956 0.0227767978204003 0.0199576202740054 0.0227767978204003
GO:0048568	embryonic organ development	6	0.0229316163324963 0.0229316163324963 0.0183871122224148 0.0364411681401596 0.0319585514556774 0.0364411681401596
GO:0015908	fatty acid transport	6	1.68753282758928e-05 0.016090490571831 0.0138073168279924 0.0229093000922105 0.0251720364498917 0.011519005862961
GO:0051403	stress-activated MAPK cascade	6	0.0170656342251244 0.0170656342251244 0.0136754896539293 0.027167725804932 0.0238117147210431 0.027167725804932
GO:0008063	Toll signaling pathway	6	0.0263690896795618 0.0263690896795618 0.0211507575791138 0.041859923755656 0.0367235305981071 0.041859923755656
GO:0050852	T cell receptor signaling pathway	6	0.0280841944535255 0.0280841944535255 0.0225303898504028 0.0445592883887382 0.0390984714510785 0.0445592883887382
GO:0042593	glucose homeostasis	5	0.021553911541078 0.021553911541078 0.021553911541078 0.0172800171149506 0.0384673689919953
GO:0051187	cofactor catabolic process	5	0.0170584970592016 4.43968313832585e-44 0.00131085825768246 9.91143504838989e-09 6.61118838068016e-14
GO:0006418	tRNA aminoacylation for protein translation	5	0.033165582222074 0.000598528149554429 0.0493420338427386 0.000110236597263601 0.0396682508684159
GO:0030168	platelet activation	5	7.77590394893343e-12 7.14645172114629e-06 0.00494013331682013 0.00124067739060595 1.2325088634451e-08
GO:0006941	striated muscle contraction	5	0.00154446417030499 0.0237356997387132 0.0289353181567586 0.0185089761750602 0.0237356997387132
GO:0034754	cellular hormone metabolic process	5	0.0217027856213678 0.000167841300239476 1.05038032102054e-12 0.001037217332403 0.001037217332403
GO:0051291	protein heterooligomerization	5	0.0378575174289881 0.0460768889939924 0.0295684954078834 0.0337217488829496 0.0378575174289881
GO:0043279	response to alkaloid	5	0.000512101263742611 0.0300469108267259 0.0342661693357235 0.00848304876146446 0.0342661693357235
GO:0032355	response to estradiol stimulus	5	0.0284269251840236 0.0284269251840236 0.0284269251840236 0.0284269251840236 0.0340157706512218
GO:0042493	response to drug	5	0.0209489647902328 0.00329090885090543 0.000120400124720888 0.000683686279956898 0.0112811075294741
GO:0048565	digestive tract development	5	0.011519005862961 2.24766046048151e-07 1.3401050236967e-06 0.0251720364498917 0.011519005862961
GO:0031100	organ regeneration	5	0.0367544322000545 0.0199576202740054 0.0283914374556071 0.0255880629964712 0.0311869427934541
GO:0071363	cellular response to growth factor stimulus	5	0.0349908676939099 0.0163005868653712 0.0270235046922944 0.0296863877320839 0.0136019179632714
GO:0050777	negative regulation of immune response	5	0.0305689086458701 0.0212610132574747 0.014223227146333 0.0212610132574747 0.0189205205335159
GO:0072593	reactive oxygen species metabolic process	5	0.0472734959921788 0.0293567087279244 0.0329663140070025 0.0329663140070025 0.000374120312476553
GO:0007585	respiratory gaseous exchange	5	0.0493301876729809 0.0274315932445541 0.0274315932445541 0.0298887806010841 0.0224990526123744
GO:0008360	regulation of cell shape	4	0.0384673689919953 0.0384673689919953 0.0468158955593186 2.75339110199135e-05
GO:0034332	adherens junction organization	4	0.018025687122811 0.0357350762895889 0.000233142393477437 0.00042533524251186
GO:0018105	peptidyl-serine phosphorylation	4	0.021676360053167 0.0108960359066186 0.0189920613365547 0.021676360053167
GO:0006754	ATP biosynthetic process	4	0.0480329081848186 0.00514969350022882 2.35108446779239e-23 0.0433338251563253
GO:0006084	acetyl-CoA metabolic process	4	2.28372041972665e-44 0.00123710653757792 8.78215375012283e-09 5.66673289772585e-14
GO:0006953	acute-phase response	4	1.33635011807076e-06 0.0154700811879122 0.0256538388452542 1.33635011807076e-06
GO:0018958	phenol-containing compound metabolic process	4	0.020574838149013 0.020574838149013 0.000233142393477437 0.0129080044544724
GO:0050728	negative regulation of inflammatory response	4	0.000616620724206636 0.0255880629964712 0.0171305086460053 0.0227767978204003
GO:0007631	feeding behavior	4	0.0232757999254466 0.0232757999254466 0.0232757999254466 0.0415114757933901
GO:0007605	sensory perception of sound	4	0.0494013794513273 0.0494013794513273 0.0494013794513273 0.0494013794513273
GO:0043467	regulation of generation of precursor metabolites and energy	4	0.0200236703595639 0.0100610554646928 0.0175421941081004 0.0200236703595639
GO:0046148	pigment biosynthetic process	4	0.0214044312910284 0.0304400913326895 0.0334338201734868 0.0364185146722142
GO:0008286	insulin receptor signaling pathway	4	0.000835023345958121 0.0454406026608707 0.0365194867978882 0.00825185556053271
GO:0071383	cellular response to steroid hormone stimulus	4	0.0358730221640582 0.0139487283430044 0.0167156207222594 0.0277076875875251
GO:0060333	interferon-gamma-mediated signaling pathway	4	0.0277413670088883 0.000307432669409966 0.000185134252942799 0.0440199484442779
GO:0046777	protein autophosphorylation	4	0.0434803421215202 0.021978712067392 0.0381490980850873 0.0434803421215202
GO:0051258	protein polymerization	4	2.43435208855405e-06 2.43435208855405e-06 0.0433039956752454 0.0372318924032168
GO:0000271	polysaccharide biosynthetic process	4	0.0204443633673881 6.90986046732575e-05 0.000114911369148867 0.0371680908122754
GO:0007369	gastrulation	4	0.00922554647981243 0.0453093140296836 0.0497291723874888 0.0251720364498917
GO:0051289	protein homotetramerization	4	0.00138667240312436 0.00293061594439252 0.000335977015824923 0.0125609012842265
GO:0051592	response to calcium ion	4	7.10480895644851e-06 7.10480895644851e-06 0.031003135208108 0.0396860414072085
GO:0006833	water transport	4	0.000171860347856383 1.1906781770308e-09 2.37708028135786e-09 1.22838557500746e-06
GO:0006637	acyl-CoA metabolic process	4	1.68785358664401e-07 0.00246645878303259 0.0453093140296836 0.011519005862961
GO:0000187	activation of MAPK activity	4	0.0356019657750118 0.0356019657750118 0.0285834539736147 0.0494886847814907
GO:0007420	brain development	3	0.0176535035601389 0.0356859121351308 7.8247488101106e-06
GO:0009749	response to glucose stimulus	3	0.00558825480968046 0.000909182837967181 0.0253388651809275
GO:0009108	coenzyme biosynthetic process	3	0.000689715360765215 7.20594654318118e-06 0.000494523589605248
GO:0006521	regulation of cellular amino acid metabolic process	3	0.022097795880474 1.96787019587841e-15 0.0329663140070025
GO:0009161	ribonucleoside monophosphate metabolic process	3	0.0146369487900318 0.000190534365902311 0.000232570726314474
GO:0030049	muscle filament sliding	3	0.000129100347743249 0.000220612337079634 0.0298887806010841
GO:0050880	regulation of blood vessel size	3	0.0341079682133005 0.0237356997387132 0.0211257346754003
GO:0033555	multicellular organismal response to stress	3	0.011519005862961 0.011519005862961 0.0206414710658385
GO:0090277	positive regulation of peptide hormone secretion	3	0.0249683554055787 0.0274315932445541 0.0125609012842265
GO:0043524	negative regulation of neuron apoptosis	3	0.0329663140070025 0.040146058797353 0.0437162924196241
GO:0034614	cellular response to reactive oxygen species	3	0.0376350983778026 0.0262048227849959 0.0233266104385476
GO:0030521	androgen receptor signaling pathway	3	0.0142954411670751 0.0114523960096956 0.0339746005480662
GO:0030308	negative regulation of cell growth	3	0.0445977072946281 0.0445977072946281 0.0373040444960008
GO:0060338	regulation of type I interferon-mediated signaling pathway	3	0.0108239204506687 0.0108239204506687 0.00866824674479668
GO:0060337	type I interferon-mediated signaling pathway	3	0.0260257783571639 0.0260257783571639 0.0208746559664149
GO:0007015	actin filament organization	3	0.0487824087067293 0.00106380943984748 0.00192939481004633
GO:0002673	regulation of acute inflammatory response	3	0.0279067630609277 0.0194013407966089 0.0194013407966089
GO:0009124	nucleoside monophosphate biosynthetic process	3	0.0257338851759935 0.00059840521332765 0.000729643517988164
GO:0042558	pteridine-containing compound metabolic process	3	1.01169171110191e-12 0.011519005862961 0.000337833995776423
GO:0046128	purine ribonucleoside metabolic process	3	9.23612793973235e-05 0.0249683554055787 0.0298887806010841
GO:0022600	digestive system process	3	0.0479916874092329 0.0218802070491718 0.0122137004759579
GO:0006200	ATP catabolic process	3	8.09193539492578e-24 0.031003135208108 0.0396860414072085
GO:0007586	digestion	2	7.67226018860695e-05 0.0134552137599959
GO:0060415	muscle tissue morphogenesis	2	0.0146369487900318 0.0187807523757643
GO:0002698	negative regulation of immune effector process	2	0.0200215803027464 0.0200215803027464
GO:0006213	pyrimidine nucleoside metabolic process	2	0.000257484321101879 0.0304400913326895
GO:0009408	response to heat	2	0.0446721578007217 0.049029793572157
GO:0007160	cell-matrix adhesion	2	0.0427267178672552 2.31208367588938e-05
GO:0006919	activation of caspase activity	2	0.0249952632861172 0.0445470130833835
GO:0008206	bile acid metabolic process	2	1.53959209413344e-09 0.00556679382014806
GO:0016049	cell growth	2	0.0305251240697329 0.039076876928259
GO:0072529	pyrimidine-containing compound catabolic process	2	0.000118865526571952 0.0167109606848118
GO:0051899	membrane depolarization	2	0.0142954411670751 0.0142954411670751
GO:0010951	negative regulation of endopeptidase activity	2	0.0296822754541152 0.018368538267834
GO:0045454	cell redox homeostasis	2	0.0016893873264675 0.0375270593255405
GO:0009791	post-embryonic development	2	0.0177572083731367 0.0317400650023354
GO:0001843	neural tube closure	2	0.0189920613365547 0.0376325014525916
GO:0006767	water-soluble vitamin metabolic process	2	0.000436480041279503 0.0319585514556774
GO:0045861	negative regulation of proteolysis	2	0.000185075883797207 0.0206414710658385
GO:0046888	negative regulation of hormone secretion	2	0.0237356997387132 0.0289353181567586
GO:0006220	pyrimidine nucleotide metabolic process	2	0.000307000651676494 0.0289353181567586
GO:0050905	neuromuscular process	2	0.0404721395702032 0.0347898691881551
GO:0046456	icosanoid biosynthetic process	2	0.018025687122811 0.020574838149013
GO:0006915	apoptosis	2	0.000712722681451001 5.69470952061263e-09
GO:0007266	Rho protein signal transduction	2	0.0395264591727363 0.0339746005480662
GO:0030324	lung development	2	0.0194844408380723 0.0348030992777598
GO:0018108	peptidyl-tyrosine phosphorylation	2	0.0136019179632714 0.0243535016443771
GO:0071241	cellular response to inorganic substance	2	0.0125587083839365 0.0208463321546379
GO:0006879	cellular iron ion homeostasis	2	0.0378575174289881 0.00182344546154958
GO:0071356	cellular response to tumor necrosis factor	2	0.0138073168279924 0.0229093000922105
GO:0008016	regulation of heart contraction	2	0.0284269251840236 0.0284269251840236
GO:0070301	cellular response to hydrogen peroxide	2	0.0270178827007809 0.0167109606848118
GO:0072528	pyrimidine-containing compound biosynthetic process	2	0.000260128824520122 0.0266789372382005
GO:0016032	viral reproduction	2	0.0050077627457764 1.38992656380814e-10
GO:0002573	myeloid leukocyte differentiation	2	0.0347850615864259 0.0298887806010841
GO:0010467	gene expression	2	0.0375240717405311 0.00763808945573864
GO:0042446	hormone biosynthetic process	1	0.0402371
GO:0014013	regulation of gliogenesis	1	0.0218802
GO:0032680	regulation of tumor necrosis factor production	1	0.0446537
GO:0015988	energy coupled proton transport, against electrochemical gradient	1	2.14e-08
GO:0019432	triglyceride biosynthetic process	1	1.69e-07
GO:0030203	glycosaminoglycan metabolic process	1	0.0158948
GO:0007193	inhibition of adenylate cyclase activity by G-protein signaling pathway	1	0.0356045
GO:0001525	angiogenesis	1	0.00714728
GO:0048146	positive regulation of fibroblast proliferation	1	0.0156062
GO:0051099	positive regulation of binding	1	0.0222221
GO:0007399	nervous system development	1	0.0278021
GO:0000278	mitotic cell cycle	1	9.68e-11
GO:0007059	chromosome segregation	1	0.0236199
GO:0032507	maintenance of protein location in cell	1	0.00169539
GO:0048259	regulation of receptor-mediated endocytosis	1	0.0257871
GO:0030307	positive regulation of cell growth	1	0.0415115
GO:0006488	dolichol-linked oligosaccharide biosynthetic process	1	0.0244178
GO:0001503	ossification	1	0.0307402
GO:0046320	regulation of fatty acid oxidation	1	1.69e-07
GO:0007163	establishment or maintenance of cell polarity	1	0.0461376
GO:0033572	transferrin transport	1	0.000441681
GO:0050768	negative regulation of neurogenesis	1	0.0378575
GO:0001701	in utero embryonic development	1	0.00708992
GO:0007417	central nervous system development	1	0.0466646
GO:0051149	positive regulation of muscle cell differentiation	1	0.0331587
GO:0051436	negative regulation of ubiquitin-protein ligase activity involved in mitotic cell cycle	1	8.55e-15
GO:0031145	anaphase-promoting complex-dependent proteasomal ubiquitin-dependent protein catabolic process	1	2.58e-14
GO:0090305	nucleic acid phosphodiester bond hydrolysis	1	0.0160275
GO:0000086	G2/M transition of mitotic cell cycle	1	0.0302294
GO:0050994	regulation of lipid catabolic process	1	0.0467837
GO:0042307	positive regulation of protein import into nucleus	1	0.000629895
GO:0050731	positive regulation of peptidyl-tyrosine phosphorylation	1	0.0333902
GO:0043255	regulation of carbohydrate biosynthetic process	1	0.0274297
GO:0034220	ion transmembrane transport	1	1.59e-23
GO:0007162	negative regulation of cell adhesion	1	0.0341912
GO:0043407	negative regulation of MAP kinase activity	1	0.046401
GO:0006885	regulation of pH	1	0.000535133
GO:0030193	regulation of blood coagulation	1	0.000272782
GO:0030890	positive regulation of B cell proliferation	1	0.0151217
GO:0007051	spindle organization	1	0.0451876
GO:0010906	regulation of glucose metabolic process	1	0.0396683
GO:0042059	negative regulation of epidermal growth factor receptor signaling pathway	1	0.0298888
GO:0007565	female pregnancy	1	0.0421193
GO:0050688	regulation of defense response to virus	1	0.0429079
GO:0000910	cytokinesis	1	0.00129026
GO:0050772	positive regulation of axonogenesis	1	0.0290697
GO:0031345	negative regulation of cell projection organization	1	0.0380446
GO:0051928	positive regulation of calcium ion transport	1	0.0268212
GO:0051495	positive regulation of cytoskeleton organization	1	0.00158468
GO:0033135	regulation of peptidyl-serine phosphorylation	1	0.0175422
GO:0051656	establishment of organelle localization	1	0.00111028
GO:0000216	M/G1 transition of mitotic cell cycle	1	2.38e-14
GO:0006916	anti-apoptosis	1	0.0139222
GO:0007588	excretion	1	0.043301
GO:0030336	negative regulation of cell migration	1	0.0487824
GO:0042542	response to hydrogen peroxide	1	0.0380696
GO:0002761	regulation of myeloid leukocyte differentiation	1	0.0379186
GO:0043409	negative regulation of MAPKKK cascade	1	0.0349909
GO:0006892	post-Golgi vesicle-mediated transport	1	0.0354147
GO:0050821	protein stabilization	1	0.0372319
GO:0050819	negative regulation of coagulation	1	0.000152627
GO:0030833	regulation of actin filament polymerization	1	6.16e-14
GO:0045666	positive regulation of neuron differentiation	1	0.0290697
GO:0032273	positive regulation of protein polymerization	1	0.000493206
GO:0006308	DNA catabolic process	1	0.0218985
GO:0042472	inner ear morphogenesis	1	0.0473323
GO:0015695	organic cation transport	1	0.0497292
GO:0032642	regulation of chemokine production	1	0.0270179
GO:0000084	S phase of mitotic cell cycle	1	1.84e-13
GO:0032846	positive regulation of homeostatic process	1	0.0348031
GO:0007005	mitochondrion organization	1	0.0349205
GO:0001764	neuron migration	1	0.0489444
GO:0007519	skeletal muscle tissue development	1	0.000425335
GO:0045833	negative regulation of lipid metabolic process	1	0.000217586
GO:0043112	receptor metabolic process	1	0.0339746
GO:0042345	regulation of NF-kappaB import into nucleus	1	0.0257871
GO:0015682	ferric iron transport	1	0.000441681
GO:0051494	negative regulation of cytoskeleton organization	1	0.00174281
GO:0042401	cellular biogenic amine biosynthetic process	1	0.0111715
GO:0051100	negative regulation of binding	1	0.0243535
GO:0007517	muscle organ development	1	0.0393189
GO:0001894	tissue homeostasis	1	0.0323534
GO:0015991	ATP hydrolysis coupled proton transport	1	2.14e-08
GO:0045444	fat cell differentiation	1	0.0315414
GO:0050715	positive regulation of cytokine secretion	1	0.0151217
GO:0048660	regulation of smooth muscle cell proliferation	1	0.0311264
GO:0019058	viral infectious cycle	1	0.0315072
GO:0006826	iron ion transport	1	0.0354147
GO:0046651	lymphocyte proliferation	1	0.0242824
GO:0007411	axon guidance	1	8.49e-08
GO:0006695	cholesterol biosynthetic process	1	0.011519
GO:0001666	response to hypoxia	1	0.0255316
GO:0000082	G1/S transition of mitotic cell cycle	1	5.61e-13
GO:0048771	tissue remodeling	1	0.0243535
GO:0007043	cell-cell junction assembly	1	0.000687151
GO:0051897	positive regulation of protein kinase B signaling cascade	1	0.0178163
GO:0007589	body fluid secretion	1	0.0358842
GO:0031295	T cell costimulation	1	0.001562
GO:0015992	proton transport	1	6.78e-30
GO:0040029	regulation of gene expression, epigenetic	1	0.0440199
GO:0010212	response to ionizing radiation	1	0.0418599
GO:0042692	muscle cell differentiation	1	0.0348103
GO:0032272	negative regulation of protein polymerization	1	0.000553246
GO:0006977	DNA damage response, signal transduction by p53 class mediator resulting in cell cycle arrest	1	4.76e-15
