# Supplementary material for: Enhancing the utility of Proteomics Signature Profiling (PSP) with Pathway Derived Subnets (PDSs), performance analysis and specialised ontologies
Source: BMC Genomics. 2013 Jan 16;14:35. doi: 10.1186/1471-2164-14-35 (PMC3636053; doi:10.1186/1471-2164-14-35)
Supplement: Additional file 8: Table S5 — Co-locating PDS and Complexes on same biological pathways. Pathway_id corresponds to PathwayAPI’s reference id. CORUM_id refers to CORUM databases’s index for biological complex. Also included in this table are the constituent members, and expression scores for PDSs and complexes for both mod and poor stage. [file 1471-2164-14-35-S8.xlsx]

## Sheet: Table
Deregulated metabolism			Cellular Proliferation and self-sufficiency in growth signals			Angiogenesis
GO ID	GO Term NAME	No. Subnets	GO ID	GO Term NAME	No. Subnets	GO ID	GO Term NAME	No. Subnets
GO:0009063	cellular amino acid catabolic process	20	GO:0000186	activation of MAPKK activity	8	GO:0001568	blood vessel development	6
GO:0009066	aspartate family amino acid metabolic process	20	GO:0007173	epidermal growth factor receptor signaling pathway	6	GO:0050880	regulation of blood vessel size	3
GO:0006081	cellular aldehyde metabolic process	17	GO:0051403	stress-activated MAPK cascade	6	GO:0001525	angiogenesis	1
GO:0006094	gluconeogenesis	16	GO:0030521	androgen receptor signaling pathway	3	GO:0001666	response to hypoxia	1
GO:0008652	cellular amino acid biosynthetic process	16	GO:0016049	cell growth	2	Metastasis and invasion
GO:0005977	glycogen metabolic process	9	GO:0007266	Rho protein signal transduction	2	GO ID	GO Term NAME	No. Subnets
GO:0071377	cellular response to glucagon stimulus	9	GO:0016032	viral reproduction	2	GO:0034332	adherens junction organization	4
GO:0042594	response to starvation	9	GO:0048146	positive regulation of fibroblast proliferation	1	GO:0007015	actin filament organization	3
GO:0050796	regulation of insulin secretion	8	GO:0000278	mitotic cell cycle	1	GO:0007160	cell-matrix adhesion	2
GO:0006206	pyrimidine base metabolic process	8	GO:0030307	positive regulation of cell growth	1	GO:0008016	regulation of heart contraction	2
GO:0006096	glycolysis	7	GO:0019058	viral infectious cycle	1	GO:0007043	cell-cell junction assembly	1
GO:0006775	fat-soluble vitamin metabolic process	7	Inflammation and immunity			GO:0048771	tissue remodeling	1
GO:0006635	fatty acid beta-oxidation	6	GO ID	GO Term NAME	No. Subnets	Avoiding cell death
GO:0042593	glucose homeostasis	5	GO:0002755	MyD88-dependent toll-like receptor signaling pathway	6	GO ID	GO Term NAME	No. Subnets
GO:0008286	insulin receptor signaling pathway	4	GO:0034130	toll-like receptor 1 signaling pathway	6	GO:0006919	activation of caspase activity	2
Unstable DNA			GO:0034134	toll-like receptor 2 signaling pathway	6	GO:0006915	apoptosis	2
GO ID	GO Term NAME	No. Subnets	GO:0034138	toll-like receptor 3 signaling pathway	6	GO:0071356	cellular response to tumor necrosis factor	2
GO:0006749	glutathione metabolic process	8	GO:0050852	T cell receptor signaling pathway	6
GO:0072593	reactive oxygen species metabolic process	5	GO:0050777	negative regulation of immune response	5
GO:0034614	cellular response to reactive oxygen species	3	GO:0006953	acute-phase response	4
GO:0006977	DNA damage response, signal transduction by p53 class mediator resulting in cell cycle arrest	1	GO:0050728	negative regulation of inflammatory response	4
GO:0010212	response to ionizing radiation	1	GO:0060333	interferon-gamma-mediated signaling pathway	4
			GO:0060337	type I interferon-mediated signaling pathway	3
			GO:0002673	regulation of acute inflammatory response	3

## Sheet: Sheet1
Evasion of immune response and Inflammation	Cellular Proliferation and self-sufficiency in growth signals	Movement	Deregulated metabolism	Evading cell death	Angiogenesis	Unstable DNA

## Sheet: Sheet2
Deregulated metabolism			Cellular Proliferation and self-sufficiency in growth signals			Unstable DNA			Inflammation and immunity			Angiogenesis			Metastasis and invasion			Avoiding cell death
GO ID	GO Term NAME	No. Subnets	GO ID	GO Term NAME	No. Subnets	GO ID	GO Term NAME	No. Subnets	GO ID	GO Term NAME	No. Subnets	GO ID	GO Term NAME	No. Subnets	GO ID	GO Term NAME	No. Subnets	GO ID	GO Term NAME	No. Subnets
GO:0009063	cellular amino acid catabolic process	20	GO:0000186	activation of MAPKK activity	8	GO:0006749	glutathione metabolic process	8	GO:0002755	MyD88-dependent toll-like receptor signaling pathway	6	GO:0001568	blood vessel development	6	GO:0034332	adherens junction organization	4	GO:0006919	activation of caspase activity	2
GO:0009066	aspartate family amino acid metabolic process	20	GO:0007173	epidermal growth factor receptor signaling pathway	6	GO:0072593	reactive oxygen species metabolic process	5	GO:0034130	toll-like receptor 1 signaling pathway	6	GO:0050880	regulation of blood vessel size	3	GO:0007015	actin filament organization	3	GO:0006915	apoptosis	2
GO:0006081	cellular aldehyde metabolic process	17	GO:0051403	stress-activated MAPK cascade	6	GO:0034614	cellular response to reactive oxygen species	3	GO:0034134	toll-like receptor 2 signaling pathway	6	GO:0001525	angiogenesis	1	GO:0007160	cell-matrix adhesion	2	GO:0071356	cellular response to tumor necrosis factor	2
GO:0006094	gluconeogenesis	16	GO:0030521	androgen receptor signaling pathway	3	GO:0006977	DNA damage response, signal transduction by p53 class mediator resulting in cell cycle arrest	1	GO:0034138	toll-like receptor 3 signaling pathway	6	GO:0001666	response to hypoxia	1	GO:0008016	regulation of heart contraction	2
GO:0008652	cellular amino acid biosynthetic process	16	GO:0016049	cell growth	2	GO:0010212	response to ionizing radiation	1	GO:0050852	T cell receptor signaling pathway	6				GO:0007043	cell-cell junction assembly	1
GO:0005977	glycogen metabolic process	9	GO:0007266	Rho protein signal transduction	2				GO:0050777	negative regulation of immune response	5				GO:0048771	tissue remodeling	1
GO:0071377	cellular response to glucagon stimulus	9	GO:0016032	viral reproduction	2				GO:0006953	acute-phase response	4
GO:0042594	response to starvation	9	GO:0048146	positive regulation of fibroblast proliferation	1				GO:0050728	negative regulation of inflammatory response	4
GO:0050796	regulation of insulin secretion	8	GO:0000278	mitotic cell cycle	1				GO:0060333	interferon-gamma-mediated signaling pathway	4
GO:0006206	pyrimidine base metabolic process	8	GO:0030307	positive regulation of cell growth	1				GO:0060337	type I interferon-mediated signaling pathway	3
GO:0006096	glycolysis	7	GO:0019058	viral infectious cycle	1				GO:0002673	regulation of acute inflammatory response	3
GO:0006775	fat-soluble vitamin metabolic process	7
GO:0006635	fatty acid beta-oxidation	6
GO:0042593	glucose homeostasis	5
GO:0008286	insulin receptor signaling pathway	4
