# Supplementary material for: Enhancing the utility of Proteomics Signature Profiling (PSP) with Pathway Derived Subnets (PDSs), performance analysis and specialised ontologies
Source: BMC Genomics. 2013 Jan 16;14:35. doi: 10.1186/1471-2164-14-35 (PMC3636053; doi:10.1186/1471-2164-14-35)
Supplement: Additional file 9: Table S6 — Predicted lipid-associated complexes. Cluster_ID is the same as CORUM’s unless it is prefixed by a G, which means it is a predicted cluster. The p-value is from PSP, which indicates whether this cluster is significantly differential between mod and poor groups. The lipid-content p-value denotes whether this cluster is significantly lipid-associated. Mod and poor scores indicates the expressional deregulation of the cluster in each cancer phase. Members indicates the constitution of each cluster. [file 1471-2164-14-35-S9.xlsx]

## Sheet: Supplementary_Table_5_overlaps_
pathway_id	corum_id	corum_genes	subnet_genes	intersection	union	jaccard_score	subnet_size	corum_size	corum_mod_score	subnet_mod_score	corum_poor_score	subnet_poor_score
128	5233	ENSG00000117877 ENSG00000213341 ENSG00000055130 ENSG00000072803 ENSG00000104365 ENSG00000073009 ENSG00000145703 ENSG00000182481 ENSG00000138095 ENSG00000171444 ENSG00000085760 ENSG00000109320 ENSG00000077150 ENSG00000104825 ENSG00000071994 ENSG00000068654 ENSG00000125630 ENSG00000186184 ENSG00000137054 ENSG00000163882 ENSG00000177700 ENSG00000075391 ENSG00000162924 ENSG00000173039 ENSG00000113558	ENSG00000127314 ENSG00000072062 ENSG00000116473 ENSG00000142875	4	29	0	4	25	0.044266	0.0658225	1.17498	0.111114
128	5232	ENSG00000213341 ENSG00000215301 ENSG00000090863 ENSG00000077809 ENSG00000073009 ENSG00000107968 ENSG00000109320 ENSG00000077150 ENSG00000100906 ENSG00000104825 ENSG00000162924 ENSG00000173039 ENSG00000104856 ENSG00000156482 ENSG00000089009 ENSG00000110700 ENSG00000168884	ENSG00000127314 ENSG00000072062 ENSG00000116473 ENSG00000142875	4	21	0	4	17	0.021897	0.0658225	0.401887	0.111114
221	520	ENSG00000127914 ENSG00000053918 ENSG00000172531 ENSG00000213639 ENSG00000186298 ENSG00000072062 ENSG00000142875 ENSG00000165059 ENSG00000114302 ENSG00000005249	ENSG00000167193 ENSG00000104936 ENSG00000100030 ENSG00000168610 LRG_111	5	15	0	5	10	0	0	0	0.306257
20	5233	ENSG00000117877 ENSG00000213341 ENSG00000055130 ENSG00000072803 ENSG00000104365 ENSG00000073009 ENSG00000145703 ENSG00000182481 ENSG00000138095 ENSG00000171444 ENSG00000085760 ENSG00000109320 ENSG00000077150 ENSG00000104825 ENSG00000071994 ENSG00000068654 ENSG00000125630 ENSG00000186184 ENSG00000137054 ENSG00000163882 ENSG00000177700 ENSG00000075391 ENSG00000162924 ENSG00000173039 ENSG00000113558	ENSG00000067225 ENSG00000106992 ENSG00000198931 ENSG00000138363 ENSG00000178035 ENSG00000119125 ENSG00000154027 ENSG00000239672 ENSG00000143627 ENSG00000011052	10	35	0	10	25	0.044266	0.871703	1.17498	1.49007
20	1111	ENSG00000132646 ENSG00000101868 ENSG00000014138 ENSG00000062822 ENSG00000106628 ENSG00000077514 ENSG00000175482 ENSG00000177084 ENSG00000100479 ENSG00000148229 ENSG00000115350 ENSG00000198056 ENSG00000146143 ENSG00000035928 ENSG00000132383 ENSG00000198900 ENSG00000131747 ENSG00000077097	ENSG00000067225 ENSG00000106992 ENSG00000198931 ENSG00000138363 ENSG00000178035 ENSG00000119125 ENSG00000154027 ENSG00000239672 ENSG00000143627 ENSG00000011052	10	28	0	10	18	0	0.871703	1.2501	1.49007
232	520	ENSG00000127914 ENSG00000053918 ENSG00000172531 ENSG00000213639 ENSG00000186298 ENSG00000072062 ENSG00000142875 ENSG00000165059 ENSG00000114302 ENSG00000005249	ENSG00000100030 ENSG00000155657 ENSG00000014216 ENSG00000126247	4	14	0	4	10	0	0.194896	0	0.529081
165	520	ENSG00000127914 ENSG00000053918 ENSG00000172531 ENSG00000213639 ENSG00000186298 ENSG00000072062 ENSG00000142875 ENSG00000165059 ENSG00000114302 ENSG00000005249	ENSG00000127314 ENSG00000142875 ENSG00000116473 ENSG00000072062 ENSG00000100030 ENSG00000145349 ENSG00000198668 LRG_92	8	16	0.125	8	10	0	0.0658225	0	0.111114
304	5177	ENSG00000072110 ENSG00000050820 ENSG00000039068 ENSG00000168036 ENSG00000173801 ENSG00000008710 ENSG00000169398 ENSG00000089159 ENSG00000197122 ENSG00000137076 ENSG00000035403	ENSG00000070831 ENSG00000136238 ENSG00000169750 ENSG00000184009 ENSG00000137076 ENSG00000014216 ENSG00000072110 ENSG00000196924 ENSG00000035403 ENSG00000092841 ENSG00000067560 ENSG00000159840	12	20	0.15	12	11	0.543583	0.946207	0.280349	0.69506
271	181	ENSG00000129084 ENSG00000106588 ENSG00000100567 ENSG00000041357 ENSG00000143106 ENSG00000100902 ENSG00000101182 ENSG00000008018 ENSG00000126067 ENSG00000108294 ENSG00000159377 ENSG00000100804 ENSG00000142507 ENSG00000136930 ENSG00000100764 ENSG00000161057 ENSG00000165916 ENSG00000013275 ENSG00000087191 ENSG00000100519 ENSG00000185627 ENSG00000159352	ENSG00000008018 ENSG00000092010 ENSG00000142507 ENSG00000100911 ENSG00000126067 ENSG00000159377	6	24	0.166667	6	22	0.246628	0.426266	0.994187	0.86186
271	193	ENSG00000129084 ENSG00000106588 ENSG00000100567 ENSG00000041357 ENSG00000143106 ENSG00000100902 ENSG00000101182 ENSG00000008018 ENSG00000126067 ENSG00000108294 ENSG00000159377 ENSG00000100804 ENSG00000142507 ENSG00000136930 ENSG00000100764 ENSG00000161057 ENSG00000165916 ENSG00000013275 ENSG00000087191 ENSG00000100519 ENSG00000173692 ENSG00000101843 ENSG00000108671 ENSG00000197170 ENSG00000185627…	ENSG00000008018 ENSG00000092010 ENSG00000142507 ENSG00000100911 ENSG00000126067 ENSG00000159377	6	36	0.166667	6	36	0.248484	0.426266	0.968232	0.86186
213	520	ENSG00000127914 ENSG00000053918 ENSG00000172531 ENSG00000213639 ENSG00000186298 ENSG00000072062 ENSG00000142875 ENSG00000165059 ENSG00000114302 ENSG00000005249	ENSG00000127314 ENSG00000108946 ENSG00000198668 ENSG00000072062 ENSG00000116473 ENSG00000114302 ENSG00000142875 ENSG00000100030	8	15	0.2	8	10	0	0.250401	0	0.215307
247	520	ENSG00000127914 ENSG00000053918 ENSG00000172531 ENSG00000213639 ENSG00000186298 ENSG00000072062 ENSG00000142875 ENSG00000165059 ENSG00000114302 ENSG00000005249	ENSG00000127314 ENSG00000142875 ENSG00000116473 ENSG00000108946 ENSG00000100030 ENSG00000114302 ENSG00000072062	7	14	0.214286	7	10	0	0.250401	0	0.215307
271	194	ENSG00000129084 ENSG00000106588 ENSG00000100567 ENSG00000041357 ENSG00000143106 ENSG00000100902 ENSG00000101182 ENSG00000008018 ENSG00000126067 ENSG00000108294 ENSG00000159377 ENSG00000100804 ENSG00000142507 ENSG00000136930 ENSG00000131467	ENSG00000008018 ENSG00000092010 ENSG00000142507 ENSG00000100911 ENSG00000126067 ENSG00000159377	6	17	0.235294	6	15	0.286991	0.426266	0.856793	0.86186
271	191	ENSG00000129084 ENSG00000106588 ENSG00000100567 ENSG00000041357 ENSG00000143106 ENSG00000100902 ENSG00000101182 ENSG00000008018 ENSG00000126067 ENSG00000108294 ENSG00000159377 ENSG00000100804 ENSG00000142507 ENSG00000136930	ENSG00000008018 ENSG00000092010 ENSG00000142507 ENSG00000100911 ENSG00000126067 ENSG00000159377	6	16	0.25	6	14	0.286991	0.426266	0.856793	0.86186
169	27	ENSG00000138071 ENSG00000115091 ENSG00000130429 ENSG00000163466 ENSG00000111229 ENSG00000241553 ENSG00000162704	ENSG00000133026 ENSG00000101335 ENSG00000105357 ENSG00000184009 ENSG00000187653 ENSG00000100345 ENSG00000172757 ENSG00000205542 ENSG00000111229 ENSG00000108518 ENSG00000130429 ENSG00000162704 ENSG00000163466 ENSG00000241553	14	16	0.3125	14	7	0.534014	1.12727	1.7937	1.0903
271	192	ENSG00000129084 ENSG00000106588 ENSG00000100567 ENSG00000041357 ENSG00000143106 ENSG00000100902 ENSG00000101182 ENSG00000008018 ENSG00000126067 ENSG00000108294 ENSG00000159377 ENSG00000100804 ENSG00000142507 ENSG00000136930 ENSG00000092010 ENSG00000100911	ENSG00000008018 ENSG00000092010 ENSG00000142507 ENSG00000100911 ENSG00000126067 ENSG00000159377	6	16	0.375	6	16	0.313739	0.426266	0.765154	0.86186
18	563	ENSG00000152234 ENSG00000110955 ENSG00000165629 ENSG00000099624 ENSG00000124172 ENSG00000116459 ENSG00000159199 ENSG00000167863 ENSG00000169020 ENSG00000154723 ENSG00000241468 ENSG00000167283 ENSG00000241837 ENSG00000130770 ENSG00000198899 ENSG00000228253	ENSG00000124172 ENSG00000107902 ENSG00000167863 ENSG00000180817 ENSG00000241837 ENSG00000116039 ENSG00000167283 ENSG00000165629 ENSG00000116459 ENSG00000110955 ENSG00000152234 ENSG00000099624 ENSG00000154723 ENSG00000147416 ENSG00000241468	15	20	0.55	15	16	0.755586	0.721215	1.08247	1.13066
