# Supplementary material for: Enhancing the utility of Proteomics Signature Profiling (PSP) with Pathway Derived Subnets (PDSs), performance analysis and specialised ontologies
Source: BMC Genomics. 2013 Jan 16;14:35. doi: 10.1186/1471-2164-14-35 (PMC3636053; doi:10.1186/1471-2164-14-35)
Supplement: Additional file 10: Table S7 — Significant clusters found for each GO category for lipid association. Cluster_ID is the same as CORUM’s unless it is prefixed by a G, which means it is a predicted cluster. [file 1471-2164-14-35-S10.xlsx]

## Sheet: bp_lipid_associated_sig_complex
cluster_ID	p_val	mod_score	poor_score	members	lipid_content	lipid_content_p_val
>2797	0.0112202	0	0.842945	ENSG00000127586,ENSG00000132646,ENSG00000049541,ENSG00000133119,ENSG00000163918,ENSG00000111445	0.333333	0.047
	GO:0048015	phosphoinositide-mediated signaling	2
>1096	0.00881587	0	0.4546	ENSG00000134853,ENSG00000028528,ENSG00000205302,ENSG00000114520	0.75	0.0003
	GO:0010324	membrane invagination	3
	GO:0016197	endosome transport	1
	GO:0006897	endocytosis	3
	GO:0008333	endosome to lysosome transport	1
	GO:0016044	cellular membrane organization	3
	GO:0016192	vesicle-mediated transport	3
>G44	0.027249	0.600083	0.381112	ENSG00000185551,ENSG00000110422,ENSG00000140682,ENSG00000088832,ENSG00000076604,ENSG00000166681,ENSG00000140538,ENSG00000158517,ENSG00000141644	0.333333	0.0342
	GO:0034762	regulation of transmembrane transport	1
	GO:0032513	negative regulation of protein phosphatase type 2B activity	1
	GO:0045598	regulation of fat cell differentiation	1
	GO:0032515	negative regulation of phosphoprotein phosphatase activity	1
	GO:0034765	regulation of ion transmembrane transport	1
	GO:0045599	negative regulation of fat cell differentiation	1
	GO:0051004	regulation of lipoprotein lipase activity	1
	GO:0022898	regulation of transmembrane transporter activity	1
	GO:0060314	regulation of ryanodine-sensitive calcium-release channel activity	1
	GO:0032412	regulation of ion transmembrane transporter activity	1
	GO:0006629	lipid metabolic process	1
>1104	0.0112202	0	0.266587	ENSG00000028528,ENSG00000205302,ENSG00000114520,ENSG00000072274	1	0
	GO:0016197	endosome transport	1
	GO:0016044	cellular membrane organization	4
	GO:0016192	vesicle-mediated transport	4
	GO:0010324	membrane invagination	4
	GO:0006897	endocytosis	4
	GO:0008333	endosome to lysosome transport	1
>280	0.000400721	0.413065	1.03171	ENSG00000111640,ENSG00000189403,ENSG00000164104,ENSG00000109971,ENSG00000167004	0.4	0.025
	GO:0048015	phosphoinositide-mediated signaling	1
	GO:0006892	post-Golgi vesicle-mediated transport	1
	GO:0048193	Golgi vesicle transport	1
	GO:0016044	cellular membrane organization	1
	GO:0016192	vesicle-mediated transport	1
>G25	0.00170307	0.13354	1.16491	ENSG00000184752,ENSG00000168653,ENSG00000109390,ENSG00000213496,ENSG00000130414,ENSG00000110717,ENSG00000119421,ENSG00000212871,ENSG00000164258,ENSG00000131495,ENSG00000212869,ENSG00000170906	0.666667	0
	GO:0006120	mitochondrial electron transport, NADH to ubiquinone	8
	GO:0022904	respiratory electron transport chain	8
>654	0	0	0	ENSG00000135441,ENSG00000196072,ENSG00000189114,ENSG00000186222,ENSG00000047579,ENSG00000163755,ENSG00000110756,ENSG00000166189,ENSG00000188428,ENSG00000104164,ENSG00000143553	0.545455	0.0001
	GO:0006904	vesicle docking during exocytosis	1
	GO:0048278	vesicle docking	1
	GO:0016081	synaptic vesicle docking during exocytosis	1
	GO:0006892	post-Golgi vesicle-mediated transport	4
	GO:0033363	secretory granule organization	2
	GO:0048193	Golgi vesicle transport	4
	GO:0022406	membrane docking	1
	GO:0016050	vesicle organization	3
	GO:0007269	neurotransmitter secretion	1
	GO:0016044	cellular membrane organization	4
	GO:0016192	vesicle-mediated transport	5
	GO:0006887	exocytosis	1
	GO:0032438	melanosome organization	3
	GO:0048753	pigment granule organization	3
	GO:0006944	cellular membrane fusion	1
	GO:0060155	platelet dense granule organization	2
>312	0.00991785	0	0.648779	ENSG00000110092,ENSG00000135446,ENSG00000124762,ENSG00000132646	0.5	0.0114
	GO:0048015	phosphoinositide-mediated signaling	1
	GO:0045444	fat cell differentiation	1
>G30	0.0109197	0.196001	0.640712	ENSG00000149295,ENSG00000088367,ENSG00000137497,ENSG00000079819,ENSG00000151577	0.4	0.0273
	GO:0044255	cellular lipid metabolic process	1
	GO:0032416	negative regulation of sodium:hydrogen antiporter activity	1
	GO:0032412	regulation of ion transmembrane transporter activity	2
	GO:0030384	phosphoinositide metabolic process	1
	GO:0048015	phosphoinositide-mediated signaling	1
	GO:0006644	phospholipid metabolic process	1
	GO:0031623	receptor internalization	1
	GO:0046486	glycerolipid metabolic process	1
	GO:0051925	regulation of calcium ion transport via voltage-gated calcium channel activity	1
	GO:0032413	negative regulation of ion transmembrane transporter activity	2
	GO:0006629	lipid metabolic process	1
	GO:0007200	activation of phospholipase C activity by G-protein coupled receptor protein signaling pathway coupled to IP3 second messenger	1
	GO:0010324	membrane invagination	1
	GO:0015908	fatty acid transport	2
	GO:0034765	regulation of ion transmembrane transport	2
	GO:0002031	G-protein coupled receptor internalization	1
	GO:0019216	regulation of lipid metabolic process	1
	GO:0006869	lipid transport	2
	GO:0034762	regulation of transmembrane transport	2
	GO:0060158	activation of phospholipase C activity by dopamine receptor signaling pathway	1
	GO:0006898	receptor-mediated endocytosis	1
	GO:0016044	cellular membrane organization	1
	GO:0016192	vesicle-mediated transport	1
	GO:0015909	long-chain fatty acid transport	2
	GO:0032415	regulation of sodium:hydrogen antiporter activity	1
	GO:0006650	glycerophospholipid metabolic process	1
	GO:0022898	regulation of transmembrane transporter activity	2
	GO:0006897	endocytosis	1
	GO:0051927	negative regulation of calcium ion transport via voltage-gated calcium channel activity	1
>247	0.0051092	0.0273383	0.440717	ENSG00000134057,ENSG00000063245,ENSG00000133961,ENSG00000017797,ENSG00000196961,ENSG00000183020	0.5	0.0051
	GO:0006892	post-Golgi vesicle-mediated transport	1
	GO:0010324	membrane invagination	3
	GO:0048193	Golgi vesicle transport	1
	GO:0006895	Golgi to endosome transport	1
	GO:0016044	cellular membrane organization	3
	GO:0016192	vesicle-mediated transport	3
	GO:0016197	endosome transport	1
	GO:0006897	endocytosis	3
>5230	0.000300541	0.0731475	1.76856	ENSG00000213341,ENSG00000184432,ENSG00000073009,ENSG00000109320,ENSG00000077150,ENSG00000100906,ENSG00000146232,ENSG00000162924,ENSG00000173039,ENSG00000008294,ENSG00000145901,ENSG00000168884	0.333333	0.0223
	GO:0032371	regulation of sterol transport	2
	GO:0032375	negative regulation of cholesterol transport	1
	GO:0046890	regulation of lipid biosynthetic process	1
	GO:0032496	response to lipopolysaccharide	2
	GO:0010884	positive regulation of lipid storage	1
	GO:0010883	regulation of lipid storage	2
	GO:0032372	negative regulation of sterol transport	1
	GO:0032376	positive regulation of cholesterol transport	1
	GO:0050810	regulation of steroid biosynthetic process	1
	GO:0045833	negative regulation of lipid metabolic process	1
	GO:0051055	negative regulation of lipid biosynthetic process	1
	GO:0032368	regulation of lipid transport	2
	GO:0048193	Golgi vesicle transport	1
	GO:0048200	Golgi transport vesicle coating	1
	GO:0010888	negative regulation of lipid storage	1
	GO:0016050	vesicle organization	1
	GO:0010894	negative regulation of steroid biosynthetic process	1
	GO:0006890	retrograde vesicle-mediated transport, Golgi to ER	1
	GO:0032373	positive regulation of sterol transport	1
	GO:0019216	regulation of lipid metabolic process	1
	GO:0031293	membrane protein intracellular domain proteolysis	2
	GO:0019218	regulation of steroid metabolic process	1
	GO:0048205	COPI coating of Golgi vesicle	1
	GO:0016044	cellular membrane organization	1
	GO:0016192	vesicle-mediated transport	1
	GO:0010874	regulation of cholesterol efflux	1
	GO:0006901	vesicle coating	1
	GO:0033619	membrane protein proteolysis	2
	GO:0032369	negative regulation of lipid transport	1
	GO:0006891	intra-Golgi vesicle-mediated transport	1
	GO:0032374	regulation of cholesterol transport	2
	GO:0045939	negative regulation of steroid metabolic process	1
	GO:0031663	lipopolysaccharide-mediated signaling pathway	1
	GO:0010875	positive regulation of cholesterol efflux	1
	GO:0032370	positive regulation of lipid transport	1
>142	0	0	1.2735	ENSG00000117362,ENSG00000172270,ENSG00000162736,ENSG00000080815,ENSG00000205155	0.8	0.0002
	GO:0060075	regulation of resting membrane potential	1
	GO:0000045	autophagic vacuole assembly	1
	GO:0006509	membrane protein ectodomain proteolysis	4
	GO:0006903	vesicle targeting	1
	GO:0016080	synaptic vesicle targeting	1
	GO:0031293	membrane protein intracellular domain proteolysis	4
	GO:0015871	choline transport	1
	GO:0033619	membrane protein proteolysis	4
	GO:0042391	regulation of membrane potential	1
>G18	0.00290523	0	0.352508	ENSG00000128609,ENSG00000167774,ENSG00000130288,ENSG00000178127,ENSG00000145494	0.8	0
	GO:0042773	ATP synthesis coupled electron transport	1
	GO:0006120	mitochondrial electron transport, NADH to ubiquinone	4
	GO:0022904	respiratory electron transport chain	4
>652	0	0	0	ENSG00000132842,ENSG00000103723,ENSG00000065000,ENSG00000185009,ENSG00000070718,ENSG00000177879,ENSG00000157823,ENSG00000135441,ENSG00000196072,ENSG00000189114,ENSG00000186222,ENSG00000047579,ENSG00000188428,ENSG00000104164,ENSG00000143553	0.866667	0
	GO:0006904	vesicle docking during exocytosis	1
	GO:0048278	vesicle docking	1
	GO:0016081	synaptic vesicle docking during exocytosis	1
	GO:0006892	post-Golgi vesicle-mediated transport	5
	GO:0033363	secretory granule organization	2
	GO:0048007	antigen processing and presentation, exogenous lipid antigen via MHC class Ib	1
	GO:0010324	membrane invagination	2
	GO:0048193	Golgi vesicle transport	5
	GO:0022406	membrane docking	1
	GO:0016050	vesicle organization	3
	GO:0007269	neurotransmitter secretion	1
	GO:0016044	cellular membrane organization	6
	GO:0016192	vesicle-mediated transport	12
	GO:0048003	antigen processing and presentation of lipid antigen via MHC class Ib	1
	GO:0006887	exocytosis	1
	GO:0032438	melanosome organization	3
	GO:0048753	pigment granule organization	3
	GO:0006944	cellular membrane fusion	1
	GO:0006897	endocytosis	2
	GO:0060155	platelet dense granule organization	2
>311	0.0112202	0	0.842945	ENSG00000110092,ENSG00000123374,ENSG00000124762,ENSG00000132646	0.5	0.0123
	GO:0048015	phosphoinositide-mediated signaling	1
	GO:0045444	fat cell differentiation	1
>5423	0.0308555	0	0.786068	ENSG00000166170,ENSG00000185345,ENSG00000212866,ENSG00000170606	0.5	0.0116
	GO:0070096	mitochondrial outer membrane translocase complex assembly	1
	GO:0051583	dopamine uptake	1
	GO:0051934	catecholamine uptake during transmission of nerve impulse	1
	GO:0001504	neurotransmitter uptake	1
>657	0.0104188	0	0.123048	ENSG00000028528,ENSG00000205302,ENSG00000122958,ENSG00000111237,ENSG00000069329	0.8	0.0002
	GO:0042147	retrograde transport, endosome to Golgi	2
	GO:0010324	membrane invagination	2
	GO:0008333	endosome to lysosome transport	1
	GO:0016044	cellular membrane organization	2
	GO:0016192	vesicle-mediated transport	4
	GO:0016197	endosome transport	3
	GO:0006897	endocytosis	2
>G66	0.0409738	0.181638	2.04525	ENSG00000140990,ENSG00000099795,ENSG00000136521,ENSG00000090266,ENSG00000212872,ENSG00000212870,ENSG00000212876,ENSG00000165264,ENSG00000151366,ENSG00000158864,ENSG00000023228,ENSG00000065518,ENSG00000147123,ENSG00000004779,ENSG00000160194,ENSG00000189043,ENSG00000183648,ENSG00000166136,ENSG00000139180,ENSG00000115286,ENSG00000119013,ENSG00000184983,ENSG00000147684,ENSG00000213619,ENSG00000167792	0.76	0
	GO:0044255	cellular lipid metabolic process	1
	GO:0008610	lipid biosynthetic process	1
	GO:0006629	lipid metabolic process	1
	GO:0042773	ATP synthesis coupled electron transport	1
	GO:0051881	regulation of mitochondrial membrane potential	1
	GO:0006120	mitochondrial electron transport, NADH to ubiquinone	19
	GO:0006633	fatty acid biosynthetic process	1
	GO:0042391	regulation of membrane potential	1
	GO:0022904	respiratory electron transport chain	19
	GO:0006631	fatty acid metabolic process	1
>2837	0.0264476	0.611873	1.16212	ENSG00000184009,ENSG00000141367,ENSG00000109971,ENSG00000108518,ENSG00000137285,ENSG00000165280	0.5	0.0079
	GO:0006892	post-Golgi vesicle-mediated transport	2
	GO:0048193	Golgi vesicle transport	3
	GO:0016044	cellular membrane organization	2
	GO:0016192	vesicle-mediated transport	3
	GO:0006888	ER to Golgi vesicle-mediated transport	1
>1060	0.0104188	0	0.123048	ENSG00000028528,ENSG00000205302,ENSG00000151502,ENSG00000111237,ENSG00000069329	0.6	0.0022
	GO:0042147	retrograde transport, endosome to Golgi	1
	GO:0010324	membrane invagination	2
	GO:0008333	endosome to lysosome transport	1
	GO:0016044	cellular membrane organization	2
	GO:0016192	vesicle-mediated transport	3
	GO:0016197	endosome transport	2
	GO:0006897	endocytosis	2
>5608	0	0.769554	0.394399	ENSG00000075624,ENSG00000102119,ENSG00000160789,ENSG00000113368,ENSG00000123609,ENSG00000197694	0.333333	0.045
	GO:0031468	nuclear envelope reassembly	1
	GO:0016044	cellular membrane organization	2
	GO:0006998	nuclear envelope organization	2
