# Supplementary material for: Enhancing the utility of Proteomics Signature Profiling (PSP) with Pathway Derived Subnets (PDSs), performance analysis and specialised ontologies
Source: BMC Genomics. 2013 Jan 16;14:35. doi: 10.1186/1471-2164-14-35 (PMC3636053; doi:10.1186/1471-2164-14-35)
Supplement: Additional file 11 — Supplementary_Methods Details for the proteomics experimental procedure. [file 1471-2164-14-35-S11.xlsx]

## Sheet: Sheet1
BP	CC	MF
1060	1060	1060
1096	1096	1096
1104	1104	1104
142	1199	1571
247	1200	230
2797	1345	2383
280	142	2390
2837	1826	247
311	2390	2657
312	247	280
5230	3162	298
5423	3207	3162
5608	5177	509
652	522	5260
654	5268	5872
657	5269	657
G18	563	G18
G25	5772	G25
G30	5872	G44
G44	5877	G66
G66	652
	657
	725
	846
	848
	G18
	G25
	G30
	G59
	G66
	common to all 3 categories
